# Supplementary material for: Auxin‐Producing Pseudomonas Recruited by Root Flavonoids Increases Rice Rhizosheath Formation through the Bacterial Histidine Kinase Under Soil Drying
Source: Adv Sci (Weinh). 2025 Jun 19;12(34):e00607. doi: 10.1002/advs.202500607 (PMC12442626; doi:10.1002/advs.202500607)
Supplement: Supplementary file 2 — Supporting Information [file ADVS-12-e00607-s002.xlsx]

## Sheet: Table S2
Table S2 Sampling site for RNA-seq analysis (A) and bacterial community analysis (B) linking to the sample-specific accession numbers.
(A) Sampling site for RNA-seq analysis linking to the sample-specific accession numbers
Accession number in NCBI	Sampling site
SRR20278525	Root sample 1 of diploid rice under SD
SRR20278524	Root sample 2 of diploid rice under SD
SRR20278523	Root sample 3 of diploid rice under SD
SRR20278528	Root sample 1 of tetraploid rice under SD
SRR20278527	Root sample 2 of tetraploid rice under SD
SRR20278526	Root sample 3 of tetraploid rice under SD
(B) Sampling site for bacterial community analysis linking to the sample-specific accession numbers
Accession number in NCBI	Sampling site
SRR20280129	Bulk soil sample 1 under WW
SRR20280128	Bulk soil sample 2 under WW
SRR20280127	Bulk soil sample 3 under WW
SRR20280126	Bulk soil sample 1 under SD
SRR20280125	Bulk soil sample 2 under SD
SRR20280124	Bulk soil sample 3 under SD
SRR20280123	Rhizosphere soil sample 1 of diploid rice under WW
SRR20280122	Rhizosphere soil sample 2 of diploid rice under WW
SRR20280120	Rhizosphere soil sample 3 of diploid rice under WW
SRR20280119	Rhizosphere soil sample 1 of tetraploid rice under WW
SRR20280118	Rhizosphere soil sample 2 of tetraploid rice under WW
SRR20280117	Rhizosphere soil sample 3 of tetraploid rice under WW
SRR20280116	Rhizosheath soil sample 1 of diploid rice under SD
SRR20280115	Rhizosphere soil sample 2 of diploid rice under SD
SRR20280114	Rhizosphere soil sample 3 of diploid rice under SD
SRR20280113	Rhizosphere soil sample 1 of tetraploid rice under SD
SRR20280112	Rhizosphere soil sample 2 of tetraploid rice under SD
SRR20280111	Rhizosphere soil sample 3 of tetraploid rice under SD
SRR20280109	Root endosphere sample 1 of diploid rice under WW
SRR20280108	Root endosphere sample 2 of diploid rice under WW
SRR20280107	Root endosphere sample 3 of diploid rice under WW
SRR20280106	Root endosphere sample 1 of tetraploid rice under WW
SRR20280105	Root endosphere sample 2 of tetraploid rice under WW
SRR20280104	Root endosphere sample 3 of tetraploid rice under WW
SRR20280103	Root endosphere sample 1 of diploid rice under SD
SRR20280102	Root endosphere sample 2 of diploid rice under SD
SRR20280101	Root endosphere sample 3 of diploid rice under SD
SRR20280100	Root endosphere sample 1 of tetraploid rice under SD
SRR20280098	Root endosphere sample 2 of tetraploid rice under SD
SRR20280097	Root endosphere sample 3 of tetraploid rice under SD
SRR20280133	Phyllosphere sample 1 of diploid rice under WW
SRR20280132	Phyllosphere sample 2 of diploid rice under WW
SRR20280121	Phyllosphere sample 3 of diploid rice under WW
SRR20280110	Phyllosphere sample 1 of tetraploid rice under WW
SRR20280099	Phyllosphere sample 2 of tetraploid rice under WW
SRR20280096	Phyllosphere sample 3 of tetraploid rice under WW
SRR20280095	Phyllosphere sample 1 of diploid rice under SD
SRR20280094	Phyllosphere sample 2 of diploid rice under SD
SRR20280093	Phyllosphere sample 3 of diploid rice under SD
SRR20280092	Phyllosphere sample 1 of tetraploid rice under SD
SRR20280131	Phyllosphere sample 2 of tetraploid rice under SD
SRR20280130	Phyllosphere sample 3 of tetraploid rice under SD

## Sheet: Table S3
Table S3 Quantitative real-time PCR primers used in this study.
KEGG Gene ID	Primers	5'-3'
H681_00815	qPCR-CheA–F	TGGTGGTGGAAATCTCCGAT
	qPCR-CheA–R	GGTCATCGAATCCTGCACTG
H681_09085	qPCR-CheA–F	ATGGACGTGGTGAAGACCAA
	qPCR-CheA–R	AACGGGACCTTGATGACGAT
H681_00810	qPCR-CheW–F	CGCAGGAATACCTGACCTTC
	qPCR-CheW–R	GTCGTAACCACGGATCTCCT
H681_09115	qPCR-CheW–F	AGGAGTCGGCCAAGTTCATC
	qPCR-CheW–R	CCACTCTTCCTCGGTCATCA
H681_09110	qPCR-CheW–F	CGAAGGCTTGCAGTATGTGA
	qPCR-CheW–R	GCACATCTGCTCGATCACC
H681_00820	qPCR-CheY–F	GGCAGATGCTGAGCTTCAC
	qPCR-CheY–R	CACCAGGTTGTAGGTCTTGC
H681_09075	qPCR-CheY–F	GTTCACCAACACCGCAGAAG
	qPCR-CheY–R	GACGAGGAAGTCGAAGTTGC
H681_08880	qPCR-FliG–F	GCTACATCCGCAAGATGCTC
	qPCR-FliG–R	CTCCATCCACTTCAGGCTGT
H681_08945	qPCR-FliM–F	AGTACGTGAACTCCGAGGTG
	qPCR-FliM–R	GATGTGGAAGGTGGAGACCA
H681_08950	qPCR-FliN–F	GATGGAAGAGTTCGGCATGG
	qPCR-FliN–R	ATGGAAATGGTCACCGGGAT
H681_22195	qPCR-MotA4847-F	CATGACGGTGCTCAAGAAGG
	qPCR-MotA4847-R	CCTCCAGGTAGAAGGTGTGG
H681_09095	qPCR-MotA3727-F	GGCAACAAGCTGAAGAGCAT
	qPCR-MotA3727-R	GCAGCTTCAGTTCGATGGAG
H681_09100	qPCR-MotB3726-F	CTTCATCACCCTGCTGTTCG
	qPCR-MotB3726-R	GGTCAAGGTTTCCGAGAGGA
H681_22190	qPCR-MotB4846-F	CCATGATGGCGTTCTTCCTG
	qPCR-MotB4846-R	TGGAAGTAACCGGAGATGGC
H681_02415	qPCR-RpoD-F	AAGATCCGCAAGGTCCTGAA
	qPCR-RpoD-R	TGGAGTCCTCGATGAAGTCG
	OsCHS1-vector-F	GAGAGAACACGGGGGACTTTGCAACATGGCGGCGGCGGTGACGG
	OsCHS1-vector-R	AGTCTCCGTCGTGGTCTTTGTAATCGGCGGCGGCGCCGGCGGTG
	OsActin-qPCR-F	GGGTTCACAAGTCTGCCTATTGT
	OsActin-qPCR-R	ACGGGACACGACCAAGGA
	OsCHS1-qPCR-F	ACTGCGTGTACCAGGCCGACTA
	OsCHS1-qPCR-R	TGGTGCAGAAGACGAGGTGGGT
	pRE112-CheA_UP_F	catgaattcccgggagagctcGGTGGAAGAGTGCACCCCG
	pRE112-CheA_UP_R	aagaaTCGGTGCTCCCTCTACAGCG
	pRE112-CheA_DOWN_F	tagagggagcaccgaTTCTTGCGCGCGCGGGGA
	pRE112-CheA_DOWN_R	accgcatgcgatatcgagctcAGCCGGAGCGCTCGTGGA
	CheA_Check_F	CACCTCAATGACATCCTCC
	CheA_Check_R	ACCTTCTCGCACAGCAA
	CheA-complementation-F	cgcggtggcggccgctctagaATGAGCTTCGACGCCGATG
	CheA-complementation-R	gggggatccactagttctagaTCAGATACGCCGCGCGTA
	CheA-complementation-Check-F	CCTGAAGAAAGAGATCAACCTGG
	CheA-complementation-Check-R	CCAAGGTCAACGGGACCTT
	pRE112-IaaM_UP_F	catgaattcccgggagagctcTGGAGGCTCCCGTTTGTTC
	pRE112-IaaM_UP_R	tcttcgagctgAGTCTTCACCTCGGCGATCTT
	pRE112-IaaM_DOWN_F	gtgaagactCAGCTCGAAGATCGCCGG
	pRE112-IaaM_DOWN_R	accgcatgcgatatcgagctcTTCCCGCCACTCATTGAACA
	IaaM_Check_F	ATAGCCACTGATGATGCCCTGC
	IaaM_Check_R	AGTTGCACGCTGTTGAAGATGG
	IaaM-complementation-F	cgcggtggcggccgctctagaTCAGTCCGGCAGTTCCATCG
	IaaM-complementation-R	gggggatccactagttctagaATGCACAAGAACCGCCATCC
	IaaM-complementation-Check-F	TTTGTCGCCACCTCCA
	IaaM-complementation-Check-R	GCCATCCACATCTTTTGC

## Sheet: Table S5
Table S5 Enrichment of differentially expressed genes related to flavonoid biosynthesis in diploid rice and tetraploid rice under SD.
GeneID	log2 Ratio (tetraploid rice/diploid rice)	KO_id	Gene description
Phenylpropanoid biosynthesis
Os02g0207900	2.88178	K18368	Similar to esterase/lipase/thioesterase family protein
Os04g0474700	2.16968	K01188	Similar to OSIGBa0135C13.6 protein
Os02g0811800	-2.40253	K09753	Similar to Cinnamoyl-CoA reductase (EC 1.2.1.44)
Os09g0328900	4.28359	K22395	Hypothetical conserved gene
Os01g0378100	-2.60775	K00430	Plant peroxidase domain containing protein
Os12g0520200	-7.53495	K10775	Similar to phenylalanine ammonia-lyase
Os01g0294500	2.65975	K00430	Similar to Class III peroxidase 9
Os10g0323500	1.32153	K01188	Similar to Beta-glucosidase
Os02g0240100	-2.32143	K00430	Similar to Peroxidase 2 (Fragment)
Os02g0236600	2.42745	K00430	Peroxidase P7 (EC 1.11.1.7) (TP7)
Os01g0263000	1.49169	K00430	Similar to Peroxidase
Os11g0643100	-3.29775	K13065	Transferase family protein
Os07g0157700	3.03914	K00430	Conserved hypothetical protein
Os05g0499300	2.62491	K00430	Similar to Peroxidase (EC 1.11.1.7)
Os07g0676900	1.74334	K00430	Similar to Peroxidase (EC 1.11.1.7)
Os03g0234900	2.63903	K00430	Similar to Peroxidase (EC 1.11.1.7)
Os12g0530100	2.9082	K00430	Similar to Peroxidase 24 precursor (EC 1.11.1.7) (Atperox P24) (ATP47)
Os01g0294700	1.25003	K00430	Haem peroxidase, plant/fungal/bacterial family protein
Os04g0688600	2.82223	K00430	Peroxidase (EC 1.11.1.7)
Os08g0245200	1.87084	K01904	4-coumarate:coenzyme A ligase, Lignin biosynthesi
Os06g0681600	1.04036	K00430	Haem peroxidase family protein
Os04g0474500	1.42985	K01188	Similar to Cyanogenic beta-glucosidase precursor (EC 3.2.1.21) (Linamarase) (Fragment)
Os01g0327000	-1.70807	K00430	Similar to Class III peroxidase 14
Os10g0109300	1.99941	K00430	Similar to Peroxidase (EC 1.11.1.7)
Os07g0677100	-2.35326	K00430	Peroxidase
Os03g0339400	2.03209	K00430	Haem peroxidase, plant/fungal/bacterial family protein
Os11g0495950	3.01556	K22395	FAD-linked oxidase, FAD-binding, subdomain 2 domain containing protein
Os09g0400000	2.93248	K00083	Cinnamyl alcohol dehydrogenase (EC 1.1.1.195)
Os02g0236800	1.29077	K00430	Similar to Peroxidase (EC 1.11.1.7)
Os09g0400300	2.31028	K00083	Similar to Cinnamyl alcohol dehydrogenase (EC 1.1.1.195)
Os08g0543400	-2.56243	K13065	Transferase family protein
Os09g0511700	-1.70768	K01188	Similar to Prunasin hydrolase isoform PH C precursor (EC 3.2.1.118)
Os03g0339300	5.64506	K00430	Hypothetical conserved gene
Os03g0749650	2.73081	K01188	Hypothetical protein
Os06g0185300	-1.4441	K13065	Transferase family protein
Os02g0626100	1.82575	K13064	Similar to Phenylalanine ammonia-lyase
Os05g0134800	3.3508	K00430	Haem peroxidase family protein
Os07g0638400	2.73428	K11188	Similar to 1-Cys peroxiredoxin
Os01g0263300	1.26191	K00430	Similar to Peroxidase 72 precursor (EC 1.11.1.7) (Atperox P72) (PRXR8) (ATP6a)
Os10g0196400	9.11578	K09754	Hypothetical protein
Os06g0349700	2.85975	K09755	Cytochrome P450 family protein
Os09g0491100	2.57038	K01188	Similar to Beta-primeverosidase (EC 3.2.1.149)
Os11g0210100	-4.20997	K00430	Similar to Class III peroxidase 133
Os05g0365600	-4.04996	K01188	Similar to Hydroxyisourate hydrolase
Os10g0196000	6.30249	K09754	Similar to Cytochrome P450 CYP98A7
Os12g0202700	-9.17895	K13066	Similar to N-methyltransferase
Os10g0536700	1.23641	K00430	Similar to Peroxidase 1
Os06g0592400	2.0143	K12355	Similar to Cytosolic aldehyde dehydrogenase RF2C
Os08g0498600	3.88089	K00588	Similar to Caffeoyl-CoA 3-O-methyltransferase (Fragment)
Os07g0639400	1.6285	K00430	Similar to Peroxidase 1
Os01g0930800	3.13632	K01188	Glycoside hydrolase, family 1 protein
Os10g0196100	9.1116	K09754	Similar to Cytochrome P450 98A1
Os09g0490400	3.56515	K01188	Beta-glucosidase 29
Flavons, and flavonols biosynthesis
Os10g0317900	1.39228	K05280	Chrysoeriol 5'-Hydroxylase, Flavonoid B-ring hydroxylase, Tricin biosynthesi
Os10g0320100	1.8432	K05280	Similar to Flavonoid 3'-monooxygenase (EC 1.14.13.21) (Flavonoid 3'-hydroxylase) (Cytochrome P450 75B2)
Os03g0367200	-6.2652	K13083	Similar to Flavonoid 3',5'-hydroxylase (EC 1.14.13.88) (F3'5'H) (Cytochrome P450 75A2) (CYPLXXVA2) (P-450EG1)
Os05g0177800	3.7406	K22771	Similar to UDP-glycosyltransferase UGT98B4
Os03g0367101	1.34759	K13083	Similar to cytochrome P450 flavonoid 3',5'-hydroxylase
Os11g0461200	2.16729	K22772	UDP-glucuronosyl/UDP-glucosyltransferase domain containing protein
Flavonid biosynthesis
Os10g0317900	1.39228	K05280	Chrysoeriol 5'-Hydroxylase, Flavonoid B-ring hydroxylase, Tricin biosynthesi
Os05g0527600	6.40215	K22845	Similar to anthocyanidin 5,3-O-glucosyltransferase
Os07g0510500	3.39113	K22845	UDP-glucuronosyl/UDP-glucosyltransferase family protein
Os10g0320100	1.8432	K05280	Similar to Flavonoid 3'-monooxygenase (EC 1.14.13.21) (Flavonoid 3'-hydroxylase) (Cytochrome P450 75B2)
Os06g0626733	4.90468	K05277	Hypothetical protein
Os05g0527000	-1.92316	K22845	UDP-glucuronosyl/UDP-glucosyltransferase family protein
Os11g0643100	-3.29775	K13065	Transferase family protein
Os03g0367200	-6.2652	K13083	Similar to Flavonoid 3',5'-hydroxylase (EC 1.14.13.88) (F3'5'H) (Cytochrome P450 75A2) (CYPLXXVA2) (P-450EG1)
Os08g0543400	-2.56243	K13065	Transferase family protein
Os03g0367101	1.34759	K13083	Similar to cytochrome P450 flavonoid 3',5'-hydroxylase
Os05g0527100	-3.16443	K22845	UDP-glucuronosyl/UDP-glucosyltransferase family protein
Os06g0185300	-1.4441	K13065	Transferase family protein
Os10g0196400	9.11578	K09754	Hypothetical protein
Os10g0196000	6.30249	K09754	Similar to Cytochrome P450 CYP98A7
Os08g0498600	3.88089	K00588	Similar to Caffeoyl-CoA 3-O-methyltransferase (Fragment)
Os05g0526800	-2.72971	K22845	UDP-glucuronosyl/UDP-glucosyltransferase family protein
Os10g0196100	9.1116	K09754	Similar to Cytochrome P450 98A1

## Sheet: Table S6
Table S6 Differentially abundant metabolites between diploid (2×) and tetraploid (4×) rice under soil drying (SD) conditions.
Compounds	Class I	tetraploid-SD1	tetraploid-SD2	tetraploid-SD3	diploid-SD1	diploid-SD2	diploid-SD3	VIP	P-value	Fold_Change	Log2FC	Type
5-Methyltetrahydrofolic acid	Organic acids	237263	252785	232661	134.87	149.84	98.57	1.13577	0.000638596	1885.59	10.8808	up
3-Phenylpropyl glucosinolate	Others	4.66626e+06	4.82562e+06	4.49726e+06	9630.38	9907.69	3323.21	1.12961	0.0004119	611.914	9.25718	up
1-Kestose	Others	53944.5	52356.3	46168	98.9	142.37	137.38	1.13544	0.00218167	402.664	8.65343	up
(24S)-3alpha,7alpha,12alpha,24-tetrahydroxy-5beta-cholestan-26-oate	Others	3924.2	4753.16	5055.8	11.69	11.7	11.69	1.13603	0.00544265	391.481	8.6128	up
3,4-Dimethylbenzoic acid	Phenolic acids	618120	744256	735943	1451.42	1564.71	3118.81	1.13227	0.00338908	342.028	8.41797	up
Ingenol	Terpenoids	307142	333333	309741	2207.13	1140.58	91.66	1.08537	0.000656491	276.276	8.10997	up
1,7,7-Trimethylbicyclo[2.2.1]heptane-2,5-dione	Others	31028.2	28556.8	45797.5	38.49	99.42	248.64	1.11634	0.0228318	272.623	8.09077	up
Carnitine C14-OH	FA	955561	991193	1.03914e+06	3067.46	7462.41	1952.92	1.12562	0.000564984	239.201	7.90208	up
Thr-Pro-Ser-Cys-Asn	Amino acids and derivatives	229550	240684	230741	566.65	1680.41	824.46	1.1291	0.00020426	228.217	7.83427	up
dTDP-3-N,N-dimethylamino-4-oxo-2,3,6-trideoxy-alpha-D-glucose	Nucleotides and derivatives	6010.96	8950.3	6379.64	28.54	39.58	31.76	1.13453	0.0166236	213.665	7.73921	up
Asn-Trp-Tyr	Amino acids and derivatives	147395	152370	135660	130.6	593.76	1466.57	1.10315	0.0011044	198.74	7.63474	up
Glu-Ala	Amino acids and derivatives	341536	480033	472516	1457.25	3298.93	1949.44	1.131	0.010793	192.985	7.59235	up
Silicristin	Flavonoids	89836.2	87291.9	76436	578.85	342.56	484.49	1.1341	0.00237552	180.357	7.49471	up
2'-Deoxyadenosine-5'-monophosphate	Nucleotides and derivatives	372522	368342	341313	843.73	2775.5	2398.73	1.12534	0.000713953	179.824	7.49045	up
His-Gln-Val-Lys	Amino acids and derivatives	236839	248054	242259	2597.59	400.1	1414.5	1.11278	0.000107665	164.805	7.36462	up
Simplexoside	Lignans and Coumarins	121928	133753	126176	92.92	2353.48	267.2	1.08011	0.000468882	140.72	7.13668	up
Lys-Leu-Arg-Asp	Amino acids and derivatives	751611	507797	725650	7242.24	2479.61	4535.57	1.12616	0.0135458	139.23	7.12132	up
Matairesinol	Lignans and Coumarins	992533	1.13815e+06	1.06427e+06	8664.07	7747.57	6775	1.13577	0.00157482	137.793	7.10636	up
Undulatone	Terpenoids	1.15282e+06	907895	1.08987e+06	6411.53	9276.4	7747.91	1.13488	0.00492203	134.435	7.07076	up
Glu-Arg-His-Asp	Amino acids and derivatives	198901	175945	186535	1715.08	920.18	1550.21	1.13267	0.00125677	134.126	7.06745	up
Palmatoside G	Heterocyclic compounds	159251	160815	160627	663.78	2988.76	163.21	1.08646	2.79884e-07	125.976	6.97701	up
Phe-Glu-Val-Glu	Amino acids and derivatives	62089.4	68773.4	94441.1	1090.72	256.9	521.02	1.11884	0.0170315	120.571	6.91374	up
3,3'-Diaminobenzidine	Benzene and substituted derivatives	62736.5	84444.1	85031.1	1649.54	24.83	440.63	1.04033	0.00879464	109.793	6.77864	up
Ncgc00384847-01_C26H34O12_	Lignans and Coumarins	341797	336671	315234	2078.08	4059.38	3144.51	1.13257	0.000581146	107.057	6.74224	up
Val-His	Amino acids and derivatives	220796	201177	237494	1329.95	1936.17	2947.51	1.1308	0.00227541	106.132	6.72972	up
Ser-Tyr-His-Asp	Amino acids and derivatives	3.33601e+06	3.03443e+06	3208549	26291.1	35126.8	29689	1.13562	0.000755903	105.14	6.71617	up
N2,N2-Dimethylguanosine	Nucleotides and derivatives	1.52258e+06	1.79638e+06	1.65997e+06	19234.5	17240.9	14020.5	1.13524	0.00229947	98.6006	6.62352	up
Polydatin	Others	1.21736e+06	1.2361e+06	1.21901e+06	14199.1	12791.2	11593.2	1.136	1.85229e-05	95.1823	6.57262	up
NCGC00179726-03_C40H44O22_1,4-Ethanonaphthalene-5,10-dicarboxylic acid, 1,4,4a,5,6,8a-hexahydro-5,10-dihydroxy-6,9-dioxo-, bis[[2-(beta-D-glucopyranosyloxy)-3-hydroxyphenyl]methyl] ester	Benzene and substituted derivatives	25011.8	23997	21205.7	469.5	118.39	191.05	1.11923	0.00223564	90.1411	6.49411	up
[(1-{10-butanoyl-5,7-dihydroxy-8,8-dimethyl-2-oxo-2H,6H,7H,8H-pyrano[3,2-g]chromen-4-yl}propan-2-yl)oxy]sulfonic acid	Organic acids	83747.6	76738	76038.8	445.46	249.79	2027.46	1.10033	0.000591101	86.871	6.4408	up
All-trans-heptaprenyl diphosphate	Organic acids	64511.1	62708.1	63507.7	1336.87	513.1	537.59	1.1254	1.78187e-06	79.8836	6.31983	up
Deoxyloganin tetraacetate	Others	103547	97148.3	91123.2	237.5	2619.1	849.48	1.09185	0.000960155	78.7405	6.29903	up
Deacetylipecoside	Alcohol and amines	185155	168954	169142	2238.29	2869.2	1689.36	1.13358	0.000932051	76.9843	6.26649	up
Val-Pro-Asp-Pro-Arg	Amino acids and derivatives	67710.9	69058.3	90838.9	162.97	760.96	2054.77	1.08516	0.00956654	76.4119	6.25573	up
Phe-Tyr-Leu-Glu	Amino acids and derivatives	16668.4	15794.6	21245	393.13	42.04	286.87	1.08725	0.00883582	74.3836	6.21691	up
(2S,3R,4S,5S,6R)-2-[2-[1-hydroxy-3-(4-hydroxy-3-methoxyphenyl)propan-2-yl]-4-[(E)-3-hydroxyprop-1-enyl]-6-methoxyphenoxy]-6-(hydroxymethyl)oxane-3,4,5-triol	Flavonoids	1.07857e+06	1.04542e+06	1.54412e+06	8717.9	24025.5	16991.8	1.12436	0.0172944	73.7526	6.20462	up
N-acetylneuraminic acid 9-phosphate	Organic acids	23671.9	26801.2	25374.8	456.27	167.37	461.52	1.12261	0.00117667	69.8956	6.12713	up
Robustaol A	Benzene and substituted derivatives	35135	29980.5	36124.7	70.88	233.77	1165.26	1.07702	0.00254904	68.8751	6.10591	up
Met-Glu	Amino acids and derivatives	260117	304349	279181	447.74	11851.4	261.39	1.04405	0.00101518	67.1666	6.06967	up
2-amino-4-({1-[(carboxymethyl)-C-hydroxycarbonimidoyl]-2-{[1-(3,5-dihydroxyphenyl)-2-hydroxy-2-(3-hydroxy-4-methoxyphenyl)ethyl]sulfanyl}ethyl}-C-hydroxycarbonimidoyl)butanoic acid	Organic acids	79292.8	94970.2	79070.8	775.19	520.25	2499.09	1.11095	0.00358956	66.7629	6.06097	up
2-[(E)-3-(3,4-dihydroxyphenyl)prop-2-enoyl]oxy-3-(4-hydroxy-3-sulooxyphenyl)propanoic acid	Organic acids	1328.21	480.53	1558.73	12.66	22.84	20.48	1.11329	0.0779986	60.1549	5.91061	up
N-(docosanoyl)-1-beta-glucosyl-sphinganine	SL	457.13	136	466.79	5.9	5.9	5.9	1.11283	0.0855124	59.8825	5.90406	up
Palmidin A	Quinones	9748.07	14149.1	18245	227.19	419.43	59.2	1.09472	0.029941	59.7066	5.89982	up
Canaliculatol	Heterocyclic compounds	80005.4	68164.1	71858.2	249.17	86.42	3355.94	1.04691	0.00111059	59.6034	5.89732	up
5-[(E)-2-{3,5-dihydroxy-4-[(1E)-3-methylbut-1-en-1-yl]phenyl}ethenyl]benzene-1,2,3-triol	Benzene and substituted derivatives	131857	126160	136849	5500.21	1415.19	122.37	1.03436	4.04367e-05	56.1068	5.8101	up
(4-{3-[2,4-dihydroxy-5-(3-methylbut-2-en-1-yl)phenyl]-2-hydroxy-3-oxopropyl}-2-hydroxy-6-(3-methylbut-2-en-1-yl)phenyl)oxidanesulfonic acid	Organic acids	26201	25861.6	30675.9	645.82	180.93	648.29	1.11284	0.00301775	56.0924	5.80973	up
Neu5Ac2-3[GalNAc1-4]Gal1-4GlcSp	Others	128128	140591	149442	3401.76	2073.26	1988.77	1.13195	0.0019377	56.0253	5.80801	up
N-(cyclohexylcarbamothioyl)benzamide	Benzene and substituted derivatives	6312.62	6845.39	6369.82	222.78	101.26	30.12	1.09691	0.000220773	55.1384	5.78499	up
NCGC00380619-01_C27H37NO7_Spiro[2H-furo[2,3-e]isoindole-2,1'(2'H)-naphthalene]-7(3H)-butanoic acid, 3',4',4'a,5',6,6',7',8,8',8'a-decahydro-4,6',7'-trihydroxy-2',5',5',8'a-tetramethyl-6-oxo-, (2R,2'R,6'S,7'R,8'aS)-	Organic acids	56733.4	58879.6	64730.5	590.16	2048.27	667.35	1.11654	0.00114609	54.554	5.76961	up
2-(3,4-dihydroxyphenyl)-5-hydroxy-3,7-bis[[(2S,3R,4R,5R,6S)-3,4,5-trihydroxy-6-methyloxan-2-yl]oxy]chromen-4-one	Flavonoids	31761.6	36074	27146.5	330.71	218.45	1217.04	1.10325	0.00619341	53.7777	5.74894	up
Tonkinochromane E	Others	53463.2	49721.4	57473.4	671.4	862.13	1476.43	1.12864	0.00162781	53.3754	5.7381	up
LPI(16:1/0:0)	GP	27344.5	31954.9	72519.1	461.94	333.58	1680.9	1.09408	0.0951086	53.2295	5.73415	up
Ganoderic acid H	Lipids	108072	85153.8	117659	2392.89	1772.19	1688.26	1.13327	0.00884695	53.1123	5.73097	up
Tyr-Ile-Asn-Glu	Amino acids and derivatives	50663.6	55056.8	44790	909.15	800.05	1146.89	1.13422	0.00359862	52.6981	5.71968	up
Octyl-Beta-D-Glucopyranoside	Others	37457	41125.8	42330.2	1827.81	405.81	83.94	1.06032	0.000417159	52.1725	5.70522	up
6-{[1-(2-{[2-(3,4-dimethoxyphenyl)ethyl]-C-hydroxycarbonimidoyl}ethyl)-3-methoxy-4-oxocyclohexa-2,5-dien-1-yl]oxy}-3,4,5-trihydroxyoxane-2-carboxylic acid	Organic acids	47528.2	45942.9	44324.3	1154.59	381.6	1149.79	1.11771	0.000172817	51.3017	5.68094	up
[(9R,10S,12S,13S,14R,16S,18R)-13-ethyl-14-hydroxy-8-methyl-8,15-diazahexacyclo[14.2.1.01,9.02,7.010,15.012,17]nonadeca-2,4,6-trien-18-yl] acetate	Alkaloids	29692.5	28942.4	30115.9	187.21	382.51	1192.43	1.1008	4.40811e-07	50.365	5.65435	up
Deserpidine	Alkaloids	21984.8	19232.1	27974.7	109.04	837.47	444.36	1.09122	0.0123602	49.747	5.63654	up
Threonyl-valine	Amino acids and derivatives	132046	140114	154776	2857.94	1681.3	4191.87	1.12584	0.00205126	48.8982	5.61171	up
2-(3,4-Dihydroxybenzoyloxy)-4,6-dihydroxybenzoic acid	Benzene and substituted derivatives	56201.1	54587.7	58649.6	655.23	496.48	2354.54	1.10659	3.43139e-05	48.3247	5.59469	up
6-{3-[8-(5,7-dihydroxy-4-oxo-2-phenyl-3,4-dihydro-2H-1-benzopyran-3-yl)-5,7-dihydroxy-4-oxo-3,4-dihydro-2H-1-benzopyran-2-yl]phenoxy}-3,4,5-trihydroxyoxane-2-carboxylic acid	Organic acids	52834.5	54904.5	50406.2	549.7	1596.23	1127.89	1.12257	0.000351408	48.306	5.59413	up
2-Methoxy-N-(3-Methyl-2-Oxo-1,2,3,4-Tetrahydroquinazolin-6-Yl)benzenesulfonamide	Alcohol and amines	12645.1	11738.1	13427.8	244.92	217.09	338	1.13344	0.00148298	47.2633	5.56265	up
Proglumide	Alcohol and amines	23195.5	25757.6	18289.7	636.13	666.73	126.13	1.09641	0.00947729	47.0562	5.55631	up
(3-{10-butanoyl-5,7-dihydroxy-8,8-dimethyl-2-oxo-2H,6H,7H,8H-pyrano[3,2-g]chromen-4-yl}propoxy)sulfonic acid	Organic acids	10052.7	11761.4	10470.9	120.49	178.94	392.1	1.11909	0.00191484	46.6863	5.54493	up
Calabaxanthone	Flavonoids	99657.6	112232	107885	538.55	1853.48	4484.09	1.08996	0.000497418	46.505	5.53931	up
Tyr-Glu-Gln-Asp	Amino acids and derivatives	36147.5	45012.3	35500.9	1455.6	553.37	561.42	1.12055	0.00606182	45.3864	5.50419	up
Red chlorophyll catabolite	Organic acids	35024.6	26360	26774.2	425.89	597.27	946.15	1.12696	0.00934964	44.7663	5.48434	up
Mallotochromene	Benzene and substituted derivatives	494832	452253	462823	11621.7	9025.32	11269.5	1.13519	0.000742912	44.175	5.46516	up
Ile-Thr-Tyr-Asp	Amino acids and derivatives	4776.53	5264.93	4780.05	112.72	112.72	112.72	1.13623	0.00112709	43.8299	5.45384	up
Guancydine	Alcohol and amines	4343.23	4071.32	4496.78	93.34	180.34	27.55	1.09618	0.000252207	42.862	5.42163	up
Ala-Arg-Asp-Pro-Val	Amino acids and derivatives	32052.7	25143.3	27795.7	657.2	93.23	1243.34	1.06421	0.00436243	42.6286	5.41375	up
(E)-4-[[(2S)-3-amino-2-azaniumyl-3-oxopropyl]amino]-4-oxobut-2-enoate	Others	22084.4	23788.6	21929.9	76.64	1420.65	126.3	1.05691	1.58911e-05	41.7611	5.38409	up
Nap-TyrMe-OH	Amino acids and derivatives	662618	689115	653869	953.69	2603.85	44528.8	1.02981	7.17114e-06	41.7084	5.38227	up
{[12-(6,11-dihydroxy-2,2,5-trimethyl-10-oxo-3,4,5,10-tetrahydro-2H-1-oxa-5-azatetraphen-4-yl)-6,11-dihydroxy-2,5-dimethyl-10-oxo-5,10-dihydro-2H-1-oxa-5-azatetraphen-2-yl]methoxy}sulfonic acid	Organic acids	48252.6	41261.2	37248.1	847.67	970.11	1224.22	1.13358	0.00597632	41.6706	5.38096	up
5-methyltetrahydropteroyltri-L-glutamate	Amino acids and derivatives	253409	265583	242633	5110.23	5818.14	7456.48	1.13428	0.000635003	41.4267	5.37249	up
Glu-Tyr-Ala-Asp	Amino acids and derivatives	359109	383209	287383	1104.52	21044.7	2755.8	1.05795	0.00541805	41.3452	5.36965	up
Arg-Gly-Phe	Amino acids and derivatives	11534.4	10857.1	10916.8	176.47	573.18	64.7	1.08617	6.0297e-06	40.9017	5.35409	up
2,2',2'',2'''-(Benzene-1,2-diyldinitrilo)tetraethanol	Alcohol and amines	293755	226723	207454	13903.4	2253.13	1651.79	1.0811	0.0106241	40.8758	5.35318	up
methyl (4S,5E,6S)-5-(2-acetyloxyethylidene)-4-[2-[2-(4-hydroxyphenyl)ethoxy]-2-oxoethyl]-6-[(2S,3R,4S,5S,6R)-3,4,5-trihydroxy-6-(hydroxymethyl)oxan-2-yl]oxy-4H-pyran-3-carboxylate	Terpenoids	99296.4	91232.2	95727.3	1453.27	4398.99	1198.87	1.11263	8.9868e-05	40.5972	5.34331	up
Tiliacorine	Lignans and Coumarins	20583.9	35717.9	40376.6	408.57	646.45	1343.69	1.11133	0.0340447	40.3043	5.33286	up
2,3-Bis(1,3-benzodioxol-5-ylmethyl)butane-1,4-diol	Lignans and Coumarins	77405.9	85663.9	73466.2	1429.82	2815.51	1640.18	1.12936	0.00192462	40.1895	5.32875	up
6-(4-Ethyl-2-hydroxyphenoxy)-3,4,5-trihydroxyoxane-2-carboxylic acid	Organic acids	69211	62205.5	63526.8	540.71	1303.3	3010.25	1.10166	0.000389942	40.1592	5.32766	up
Glu-Tyr-Asn-Lys	Amino acids and derivatives	12499.2	9732.99	17816.7	287.42	493.03	234.3	1.12345	0.031543	39.4667	5.30256	up
4-ethyl-N-(4-methylphenyl)benzenesulfonamide	Benzene and substituted derivatives	8779.94	9438.52	10530.6	48.15	499.42	183.89	1.07819	0.00175076	39.3036	5.29659	up
2-Anthracenesulfonic acid, 1-amino-9,10-dihydro-9,10-dioxo-4-(phenylamino)-	Benzene and substituted derivatives	25669.3	23150.2	28591.6	441.02	909.59	648.7	1.12874	0.00367897	38.719	5.27497	up
3'-Prenylapigenin 7-[rhamnosyl-(1->6)-glucoside]	Flavonoids	19357.7	23016.3	21753.4	585.15	804.71	296.84	1.12219	0.00226918	38.0195	5.24867	up
carboxy-S-adenosyl-L-methionine	Nucleotides and derivatives	121462	128834	125595	1426.8	4608.5	3917.61	1.11542	2.98933e-05	37.7669	5.23905	up
1-O-Octadecyl-2-O-methyl-sn-glycero-3-phosphocholine	GP	205364	210277	205199	10827.1	2326.85	3408.65	1.10463	2.71983e-06	37.4845	5.22822	up
Dihydrostreptomycin 6-phosphate(1+)	Organic acids	41006.7	40084.7	59436.5	1799.06	1627.36	342.05	1.092	0.0181504	37.2904	5.22073	up
Bikaverin	Others	65431.7	61344.2	59316.8	236.86	4089.54	673.23	1.05932	3.01106e-05	37.2213	5.21806	up
Pro-Ala-Asp-Thr-Glu	Amino acids and derivatives	41400.7	48387	52013.8	433.99	207.35	3170.97	1.06092	0.00241733	37.1957	5.21706	up
Phyllalbine	Benzene and substituted derivatives	405199	408291	372969	16074.1	7491.15	8780.67	1.12701	0.000484899	36.6804	5.19694	up
Leucyl-leucyl-tyrosine	Amino acids and derivatives	58410.2	59085.8	50677.1	2878.91	829.18	878.98	1.11046	0.001463	36.6624	5.19623	up
Muscapurpurin	Heterocyclic compounds	33499.6	29558	45108.2	585.23	1171.78	1250.89	1.12374	0.0171117	35.9606	5.16834	up
2-[[2-[[2-[(2-Amino-3-phenylpropanoyl)amino]acetyl]amino]-3-phenylpropanoyl]amino]acetic acid	Amino acids and derivatives	13853.5	15037.4	15599	449.8	430.3	361.1	1.13539	0.00123759	35.8443	5.16367	up
Phe-Tyr-Tyr	Amino acids and derivatives	613547	610923	604030	18793.7	18937.2	14736.6	1.1352	5.32556e-07	34.8501	5.12309	up
BQ 518	Organic acids	14861	14718.8	12935.4	567.31	526.63	142.11	1.10412	0.00133999	34.396	5.10417	up
17R-hydroxy-4Z,7Z,10Z,13Z,15E,19Z-docosahexaenoic acid	Lipids	41840	45120.4	38575.2	2981.46	379.41	379.86	1.07455	0.00043915	33.5591	5.06863	up
Phenylalanylleucine	Amino acids and derivatives	242206	230692	227992	1939.67	13268	5904.08	1.09033	4.12436e-06	33.1991	5.05307	up
Phe-Nap-OH	Amino acids and derivatives	38440.8	42476	40938.1	1654.23	1012.42	1026.94	1.13141	0.000637616	32.9909	5.044	up
3,4,5-trihydroxy-6-[1-(7-methoxy-2-oxo-2H-chromen-6-yl)-3-oxobutoxy]oxane-2-carboxylic acid	Organic acids	2271.85	1612.5	1331.74	124.92	14.99	18.24	1.07187	0.024645	32.9819	5.0436	up
His-Phe-Tyr-Asp	Amino acids and derivatives	1.54861e+06	2.73182e+06	1.46008e+06	67790.6	45479.9	61998.1	1.12613	0.0454944	32.7527	5.03354	up
6-{[(1R,16S)-5,7-dihydroxy-8,8,10,12,16-pentamethyl-3-[1-(2-methyl-1,3-thiazol-4-yl)prop-1-en-2-yl]-9-oxo-17-oxa-4-azabicyclo[14.1.0]heptadec-4-en-11-yl]oxy}-3,4,5-trihydroxyoxane-2-carboxylic acid	Organic acids	19543.3	15175.2	23294.6	702.62	914.16	174.43	1.0923	0.0146826	32.3876	5.01737	up
Ceanothine C	Amino acids and derivatives	24804	29772	29018.1	519.77	289.73	1777.46	1.09238	0.00167487	32.3136	5.01407	up
Demethoxycurcumin	Phenolic acids	35549.6	35190.2	31625.9	827.34	344.83	2007.62	1.09547	0.000370536	32.1926	5.00866	up
Thiosildenafil	Benzene and substituted derivatives	34930.5	38043.2	7441.36	399.33	1516.41	589.86	1.05975	0.116062	32.0941	5.00424	up
Cannabisin C	Lignans and Coumarins	267139	254794	288286	2329.72	22603.2	312.71	1.00452	5.43335e-05	32.0934	5.0042	up
Phe-Trp-Glu	Amino acids and derivatives	812769	882466	863852	30191.7	24401.3	25857.8	1.13547	0.000588102	31.8094	4.99138	up
Neohesperidose heptaacetate	Others	637592	445590	468687	12879.1	21149.6	14949	1.13009	0.0141636	31.6851	4.98573	up
2-(1,2-dihydroxypropan-2-yl)-9-hydroxy-2H,3H,7H-furo[3,2-g]chromen-7-one	Others	5438.65	4537.88	3895.96	98.27	260.31	81.62	1.11287	0.00898205	31.5141	4.97792	up
Arg-Asn-Gln-Glu	Amino acids and derivatives	95638.3	103010	105692	4781.48	2198.07	2957.35	1.1265	0.000487583	30.6273	4.93674	up
2-[2-(Benzyloxy)ethoxy]ethanol	Benzene and substituted derivatives	113290	118920	114986	6806	2745.57	1869.43	1.11088	1.08679e-06	30.3998	4.92599	up
1-Palmitoyl-2-(5-keto-8-oxo-6-octenoyl)-sn-glycero-3-phosphatidylcholine	GP	8242.39	6277.17	11336.4	388.05	260.63	222.82	1.12528	0.0297481	29.6684	4.89085	up
2'-Deoxycytidine-5'-triphosphate	Nucleotides and derivatives	36334.7	36783.2	37537.6	56.99	216.84	3457.23	1.00859	0.0003611	29.6579	4.89035	up
Tyr-Ala-Thr-Asp	Amino acids and derivatives	15803.9	15551.4	13651.1	175.02	430.08	921.03	1.09769	0.000939592	29.4906	4.88218	up
6-[4-carboxy-2-hydroxy-6-(3,4,5-trihydroxybenzoyloxy)phenoxy]-3,4,5-trihydroxyoxane-2-carboxylic acid	Organic acids	9304.29	8973.7	8574.15	338.8	503.07	73.26	1.08197	2.58973e-05	29.3424	4.87492	up
Tyr-Gln-Asn-Glu	Amino acids and derivatives	61319.3	55786.3	64949.7	204.83	2654.62	3373.15	1.03273	0.000718104	29.2102	4.8684	up
Asp-Nap-OH	Amino acids and derivatives	28779.8	21858.8	27995.8	105.6	1103.09	1483.39	1.04155	0.00596053	29.2095	4.86837	up
dTDP-4-(methylamino)-2,3,4,6-tetradeoxy-alpha-D-glucose	Nucleotides and derivatives	12098.3	15242.4	15380.1	466.07	615.76	405.94	1.1323	0.00589147	28.7146	4.84371	up
Pleoside	Phenolic acids	153966	154726	144010	2716.16	7480.79	5667.61	1.11932	0.000103295	28.5354	4.83468	up
5-(dithiolan-3-yl)-N-[3-[5-(dithiolan-3-yl)pentanoylamino]propyl]pentanamide	Alcohol and amines	7392.72	7601.42	7369.65	313.18	348.2	123.49	1.1163	2.4686e-07	28.4936	4.83257	up
Histidylmethionyllysine	Amino acids and derivatives	5725.34	4531.42	5018.34	278.31	59.77	202.23	1.09692	0.00390697	28.271	4.82125	up
Gambiriin C	Flavonoids	16852.8	14570.9	17078.3	302.32	630.63	786.52	1.12005	0.00202829	28.2075	4.81801	up
4-Methylumbelliferyl acetate	Lignans and Coumarins	19010.2	18119.7	14390.4	477.84	869.5	484.45	1.12743	0.00685238	28.1256	4.81381	up
Val-Lys-Ala-Ala-Trp	Amino acids and derivatives	35055.4	39681.9	38039.5	108.24	2568.53	1397.89	1.01993	0.000156162	27.6776	4.79065	up
Met-Lys	Amino acids and derivatives	39364.9	31517	30063.3	1619.91	1268.24	760.13	1.12515	0.00749251	27.6693	4.79021	up
Asn-Ala-Leu-Ala-His	Amino acids and derivatives	12182	13458.4	17665	501.27	915.28	175.88	1.09379	0.0127969	27.1945	4.76525	up
Corchoionoside B	Others	10428.6	9841.35	9138.7	316.74	229.64	556.57	1.1226	0.000838765	26.6636	4.7368	up
Daphnetoxin, 12-((1-oxo-2,4,6-decatrienyl)oxy)-, (12-beta(2E))-	Benzene and substituted derivatives	58830.9	59071.2	55220.2	3108.89	2245.1	1147.8	1.11939	5.85263e-05	26.6269	4.73481	up
Gyrophoric acid	Organic acids	24857	24561.2	22358.8	914.57	938.44	850.13	1.13598	0.0011566	26.5532	4.73081	up
Flavone base + 3O, O-HexA, C-Hex, C-Hex	Organic acids	13309.5	13651.9	9726.9	436.04	610.51	366.35	1.12929	0.0110025	25.9667	4.69859	up
3,4,5-trihydroxy-6-{5-hydroxy-2-[5-hydroxy-7-methoxy-6-(3-methylbut-1-en-1-yl)-3-(3-methylbut-2-en-1-yl)-4-oxo-4H-chromen-2-yl]phenoxy}oxane-2-carboxylic acid	Organic acids	22171.7	27745.1	29611.5	1356	1092.46	663.73	1.12548	0.00723797	25.5538	4.67547	up
(2S,3R,4S,5S,6R)-2-[4-[(1S,2S,3S)-3,7-dihydroxy-2,3-bis(hydroxymethyl)-6-methoxy-2,4-dihydro-1H-naphthalen-1-yl]-2-methoxyphenoxy]-6-(hydroxymethyl)oxane-3,4,5-triol	Lignans and Coumarins	86330.5	88294.4	76796.8	410.06	6324.08	3429.36	1.03726	0.000333292	24.7377	4.62864	up
1-[2-[(3R)-3-carboxylato-5-[[(3S)-3-carboxylato-3-(2-carboxylato-2-hydroxy-5-oxopyrrolidin-1-yl)propyl]amino]-3-hydroxy-5-oxopentanoyl]oxyethyl]-2-hydroxy-5-oxopyrrolidine-2-carboxylate	Organic acids	44858.2	47812.9	45130.1	1616.25	2193.9	1855.2	1.13466	0.000317163	24.3235	4.60428	up
{5-[2,4-dihydroxy-3-(3-methylbut-2-en-1-yl)benzoyl]-6-(2,4-dihydroxyphenyl)-4-{4-[(E)-2-(2,4-dihydroxyphenyl)ethenyl]-2,6-dihydroxyphenyl}-2-methylcyclohex-2-en-1-yl}oxidanesulfonic acid	Organic acids	33076.2	15782.2	13583.5	168.66	645.78	1789.54	1.04736	0.0828047	23.9794	4.58372	up
Chorismic acid	Organic acids	24350.5	24400.2	24509.3	1887.66	1036.32	150.2	1.0464	0.000414577	23.8307	4.57475	up
Neu5Ac2-6Gal1-4GlcSp	Others	41885.8	40192.9	54576.1	3156.5	1533.42	1056.07	1.11303	0.00956703	23.7826	4.57184	up
Carnitine C8:0(Octanoylcarnitine)	FA	12515.3	18655.4	14850.8	798.83	799.32	364.61	1.11884	0.0140632	23.4474	4.55135	up
2,3-bis(Acetyloxy)propyl icosanoate	GL	48091.6	39609	56618	4430.54	1187.07	545.24	1.07134	0.00819188	23.4175	4.54952	up
(6S)-6-[(3S,5R,8R,9R,10R,12R,13R,14R,17S)-3-[(2R,3R,4S,5S,6R)-4,5-dihydroxy-6-(hydroxymethyl)-3-[(2S,3R,4S,5S,6R)-3,4,5-trihydroxy-6-(hydroxymethyl)oxan-2-yl]oxyoxan-2-yl]oxy-12-hydroxy-4,4,8,10,14-pentamethyl-2,3,5,6,7,9,11,12,13,15,16,17-dodecahydro-1H-cyclopenta[a]phenanthren-17-yl]-2-methyl-6-[(2S,3R,4S,5S,6R)-3,4,5-trihydroxy-6-[[(2S,3R,4S,5S,6R)-3,4,5-trihydroxy-6-(hydroxymethyl)oxan-2-yl]o…	Terpenoids	9882.69	9220.28	10869.7	188.46	478.91	639.39	1.10793	0.00136244	22.9366	4.51958	up
Inosine	Nucleotides and derivatives	809223	588247	792029	30059.8	32980.3	32486.9	1.13372	0.0101706	22.9202	4.51855	up
1-tetradecanoyl-2-(11Z,14Z-eicosadienoyl)-glycero-3-phosphoethanolamine	GP	44743.5	40816.5	42341.1	1972.96	853.85	2861.97	1.10897	7.42325e-05	22.483	4.49077	up
Cincassiol B	Terpenoids	10614.8	14107.9	12728.2	1025.19	294.61	356.36	1.10392	0.00520131	22.3432	4.48177	up
2-Imino-3-(indol-3-yl)propanoate	Others	16116.1	16052.5	14749.7	334.7	688.39	1077.7	1.11161	0.000107198	22.3336	4.48114	up
12-Dehydrotetracycline	Benzene and substituted derivatives	223199	237284	227368	13825.4	14322.4	2862.48	1.08257	2.90808e-06	22.1814	4.47128	up
His-Asn-Phe-Lys	Amino acids and derivatives	48262.6	46674.9	40902.5	902.1	1507.91	3744.47	1.10073	0.000866637	22.0717	4.46413	up
Dilobenol F	Alcohol and amines	69885.8	86447.2	49067	649.52	4688.76	4245.63	1.05673	0.0250254	21.4318	4.42168	up
2-Furancarboxamide, 5-nitro-N-3-pyridinyl-	Alcohol and amines	16599.6	17464.2	17137.4	875.46	362.01	1166.13	1.10895	1.27235e-06	21.3019	4.41291	up
6-{4-[(1E)-3-[(3-carboxy-5,6-dihydroxycyclohex-3-en-1-yl)oxy]-3-oxoprop-1-en-1-yl]-2-hydroxyphenoxy}-3,4,5-trihydroxyoxane-2-carboxylic acid	Organic acids	12701.2	12122.3	10396.7	422.01	487.21	748.47	1.12848	0.00325978	21.2466	4.40916	up
Thr-Ser	Amino acids and derivatives	1713.81	4208.95	6819.63	352.28	204.88	43.79	1.03154	0.110471	21.2037	4.40625	up
({8-[2-(2,4-dihydroxyphenyl)-5,7-dihydroxy-6-(3-methylbut-2-en-1-yl)-4-oxo-4H-chromen-3-yl]-2,6-dimethylocta-2,6-dien-4-yl}oxy)sulfonic acid	Others	95156.2	106879	105702	3470.83	4424.56	6759.71	1.12711	0.000774417	20.9986	4.39222	up
pateamine A	Heterocyclic compounds	121991	93248.6	110612	3320.22	10153.1	2182.52	1.09283	0.00376196	20.8134	4.37944	up
Glu-Ser-Tyr-Asp	Amino acids and derivatives	28117.8	29784.9	27381.9	1830.93	1160.28	1140.06	1.13032	0.000237849	20.6437	4.36763	up
1H,3H-Thieno[3,4-c]furan-1,3-dione	Others	139964	157357	61999.7	5127.76	6496.42	5946.84	1.11349	0.0602888	20.4496	4.354	up
N-Acetyl-L-arginine	Amino acids and derivatives	131011	143455	133884	6994.92	6456.22	6881.02	1.13603	0.000828096	20.084	4.32797	up
His-Val-Tyr-Asp	Amino acids and derivatives	26388	22662	21831.1	1369.74	1498.35	662.69	1.11983	0.00300617	20.0752	4.32734	up
Nb-Feruloyltryptamine	Alkaloids	4266.13	5418.92	5431.12	439.65	158.1	156.58	1.10831	0.00444973	20.0392	4.32475	up
Tricoumaroyl spermidine	Heterocyclic compounds	12287.3	11636.8	15147	575.04	784.67	640.7	1.1327	0.00737465	19.5315	4.28773	up
Phe-His-Ile-Glu	Amino acids and derivatives	16949.1	20019.6	19529	632.1	1037.4	1228.84	1.12596	0.0021539	19.4931	4.28489	up
(5-methyl-2-oxo-1,3-dioxol-4-yl)methyl 1-([1,1'-biphenyl]-4-ylmethyl)-4-(2-methoxypropan-2-yl)-2-propyl-1H-imidazole-5-carboxylate c ompound with 1H-tetrazole (1:1)	Benzene and substituted derivatives	59910	59891.5	53208.1	3215.64	2134.16	3556.75	1.12967	0.00118817	19.425	4.27984	up
3,4,5-trihydroxy-6-[2-hydroxy-4-(2-hydroxy-3-methoxy-3-oxopropyl)phenoxy]oxane-2-carboxylic acid	Organic acids	45587.5	45526.2	44862.8	605.25	3118.61	3330.74	1.07342	0.000183117	19.2749	4.26865	up
2-(2,5-dihydroxy-4-methoxyphenyl)-5,7-dihydroxy-6,8-bis[3,4,5-trihydroxy-6-(hydroxymethyl)oxan-2-yl]-4H-chromen-4-one	Others	88398.9	82509.8	82214.8	4139.32	2247.86	6746.13	1.11212	1.99287e-05	19.2734	4.26854	up
Erythrono-1,4-lactone	Others	1327.01	1662.4	1494.44	94.57	32.03	108.39	1.10086	0.00309142	19.081	4.25407	up
Jacaglabroside B	Others	8278.21	8856.01	9027.9	132	43.99	1196.49	1.01246	0.000168261	19.0619	4.25262	up
Met-Ser-Asn	Amino acids and derivatives	26335.4	28834.5	20877.8	794.25	2640.04	601.25	1.09043	0.00623045	18.8445	4.23607	up
Bruceoside A	Others	212441	195745	199342	9734.28	12602.7	9928.29	1.13451	0.000488557	18.8292	4.2349	up
(+)-sesaminol 2-O-beta-D-gentiotrioside	Lignans and Coumarins	7962.15	7220.53	10140.4	274.68	303.97	778.17	1.10773	0.00987421	18.6635	4.22215	up
Ser-Tyr-Tyr-Gln-Ser	Amino acids and derivatives	32594.2	25713.7	27413.8	1949.46	1359.74	1324.55	1.13086	0.00544917	18.4994	4.20941	up
TG(16:1(9Z)/14:0/18:1(9Z))	GL	60218.1	25201.6	62411.1	1836.46	4780.66	1376.8	1.08242	0.0597728	18.4929	4.2089	up
Leu-Gln-Asn-Arg	Amino acids and derivatives	123179	95202.2	25380.3	3591.01	5087.14	4627.62	1.06672	0.11836	18.32	4.19535	up
Harpagoside	Terpenoids	63757.3	59505.5	46844.8	3038.12	5700.31	591.08	1.04846	0.0055632	18.2333	4.1885	up
Ser-Tyr-Asp-Glu	Amino acids and derivatives	33453	33834.8	28615.8	2931.24	1001.77	1330.45	1.11035	0.0012162	18.2206	4.1875	up
3,4,5-trihydroxy-6-{[2-(3-hydroxy-4-methoxyphenyl)-4-oxo-4H-chromen-7-yl]oxy}oxane-2-carboxylic acid	Organic acids	11093.7	10455.9	11344.2	354.85	691.98	770.6	1.1213	6.851e-05	18.099	4.17784	up
Thymidine	Nucleotides and derivatives	11734.4	10517.5	9058.36	501.44	662.23	566.4	1.1332	0.00595386	18.0977	4.17773	up
Phe-HoPhe-OH	Amino acids and derivatives	42369.1	43829	28768.6	1373.35	1700.1	3306.36	1.11395	0.0159376	18.0204	4.17156	up
[4-(2,5-Dimethyl-pyrrol-1-yl)-phenyl]-acetic acid	Organic acids	2420.25	2416.81	2337.53	159.74	128.42	111.59	1.13338	5.14695e-06	17.9477	4.16573	up
[(1S,2S,4S)-1-Benzyl-2-hydroxy-4-[[(2S)-2-[3-(2-isopropyl-4-thiazolylmethyl)ureido]-3-methylbutyryl]amino]-5-phenylpentyl]carbamic acid 5-thiazolylmethyl ester	Benzene and substituted derivatives	28787.7	31345	33158.3	2490.63	1646.93	1066.55	1.12053	0.000755811	17.9264	4.16401	up
S-(5-Adenosy)-L-Homocysteine	Amino acids and derivatives	1.1948e+07	1.28092e+07	1.12656e+07	648451	723231	640118	1.13566	0.00149845	17.9057	4.16235	up
Brazilin	Flavonoids	21871.9	28460.1	20900.3	1423.44	1150.88	1417.21	1.13247	0.0109532	17.8458	4.15752	up
LysoPA(24:0/0:0)	GP	17146.1	24947.8	18165.6	1139.58	1142.03	1104.96	1.13267	0.0162723	17.7936	4.15329	up
(S)-Nerolidol 3-O-[a-L-rhamnopyranosyl-(1->2)-b-D-glucopyranoside]	Others	34823.4	34991	36147.3	1718.97	3027.21	1263.19	1.11973	1.80048e-06	17.6328	4.14019	up
(4S,5R)-5-azaniumyl-4-hydroxy-3-oxocyclohex-1-ene-1-carboxylate	Others	2683.92	4057.79	4337.41	204.84	350.95	82.33	1.08888	0.0189795	17.3621	4.11787	up
[(1R,2R,6S,7S,8R,10S,11S,12R,14S,16S,17R,18R)-6,7-dihydroxy-8-(hydroxymethyl)-4,18-dimethyl-5-oxo-14-phenyl-16-prop-1-en-2-yl-9,13,15,19-tetraoxahexacyclo[12.4.1.01,11.02,6.08,10.012,16]nonadec-3-en-17-yl] (2E,4E)-5-phenylpenta-2,4-dienoate	Terpenoids	6092.3	7654.82	4639.79	279.02	433.15	351.52	1.1263	0.0217467	17.286	4.11153	up
Limonin 17-beta-D-glucopyranoside	Benzene and substituted derivatives	107994	98652.9	94101.4	8459.33	1474.31	7517.05	1.06673	0.000228888	17.2342	4.1072	up
Galactinol	Others	107320	126444	119495	2547.49	9184.03	8825.74	1.09363	0.000814404	17.1842	4.10301	up
Lys-Leu-Thr-Arg	Amino acids and derivatives	65968.6	64966.6	59771.2	5637.99	4398.81	1115.59	1.07876	3.47168e-05	17.1	4.09593	up
Ichangic acid 17-beta-D-glucopyranoside	Organic acids	4970.55	7113.68	6002.1	401.56	488.33	175.77	1.10848	0.0103764	16.972	4.08508	up
1-Hydroxypinoresinol-1-O-Glucoside	Lignans and Coumarins	610972	575111	410697	30754	33135.9	30682.7	1.13187	0.0148129	16.8841	4.0776	up
methyl (12S)-21-hydroxy-12-(2-methylprop-1-enyl)-3,10-dioxo-13-oxapentacyclo[12.8.0.02,11.04,9.015,20]docosa-1(14),2(11),4,6,8,15,17,19,21-nonaene-22-carboxylate	Others	13963.5	14507.3	12818.4	353.49	1431.65	661.64	1.09695	8.58948e-05	16.8749	4.07681	up
5,7-Dimethoxyflavone	Flavonoids	89158	86930.6	99664.9	5926.14	3897.67	6617.45	1.12847	0.00141993	16.772	4.06799	up
Atractyloside	Others	81493.9	64319.7	65202	3734.84	5875.1	3100.85	1.12494	0.00613162	16.6013	4.05322	up
Syringaresinol	Lignans and Coumarins	57316.4	69321.5	68966	4650.92	4696.11	2497.24	1.12334	0.00322354	16.5146	4.04567	up
H-Leu-Asp-OH	Amino acids and derivatives	374022	414716	376857	25017.8	23632.3	22193.6	1.13573	0.00124235	16.4531	4.04028	up
L-Naspa	Amino acids and derivatives	64524.8	73662.4	69290.8	2534.18	6935.68	3168	1.11193	0.000205768	16.4172	4.03713	up
6-{4-[(1E)-3-{3-[5-(2,4-dihydroxyphenyl)-6-(5-hydroxy-2,2-dimethyl-2H-chromene-6-carbonyl)-3-methylcyclohex-2-en-1-yl]-2,4-dihydroxyphenyl}-3-oxoprop-1-en-1-yl]-3-hydroxyphenoxy}-3,4,5-trihydroxyoxane-2-carboxylic acid	Organic acids	13468.7	11748.8	8736.67	1281.7	202.57	606.03	1.06733	0.0131166	16.2437	4.02181	up
Nap-His-OH	Amino acids and derivatives	63568.4	67146.3	54779.4	3820.63	3001.75	4645.34	1.1306	0.00352551	16.1753	4.01572	up
Conocurvone	Others	11886.5	8937.34	9630.91	1669.06	79.04	138.09	1.00903	0.00199771	16.1462	4.01312	up
6-{2-[3-(3,4-dihydroxyphenyl)propanoyl]-3,5-dihydroxy-4-[3,4,5-trihydroxy-6-(hydroxymethyl)oxan-2-yl]phenoxy}-3,4,5-trihydroxyoxane-2-carboxylic acid	Organic acids	68674.5	62600.1	61920.9	2837.72	5878.97	3257.98	1.12247	0.000229411	16.1337	4.012	up
Pantethine	Alcohol and amines	15343.1	15201.4	13757.2	445.55	1051.37	1261.06	1.10882	0.000192355	16.0631	4.00568	up
6-[4-(2-{[2-(3,4-dimethoxyphenyl)ethyl]-C-hydroxycarbonimidoyl}eth-1-en-1-yl)-2-methoxyphenoxy]-3,4,5-trihydroxyoxane-2-carboxylic acid	Benzene and substituted derivatives	197916	202847	201025	12393.2	13606.8	11865.8	1.13594	8.42944e-06	15.8926	3.99029	up
2-O-(alpha-D-glucopyranosyl)-D-glyceric acid	Organic acids	7619.49	5816.55	6765.58	615.77	280.27	392.1	1.11961	0.00539293	15.6828	3.97111	up
Leu-Ser-Ala-Leu-Glu	Amino acids and derivatives	30031.4	18709.4	25549.5	931.37	1483.59	2376.41	1.11039	0.0182739	15.505	3.95466	up
Ethyl maltol	Phenolic acids	15383.4	14003.6	12227.4	922.71	1387.37	406.75	1.1006	0.00261073	15.3172	3.93709	up
(1S,5R,7S,13S,20S)-11-hydroxy-5,10,13,14,15-pentamethoxy-7,20-diphenyl-2,8,21-trioxapentacyclo[11.8.0.01,17.03,12.04,9]henicosa-3,9,11,14,17-pentaen-16-one	Others	21303.7	19738.3	16958.4	1453.29	1497.04	836.46	1.12462	0.00403708	15.3165	3.93701	up
Carnitine C18:1(Acylcarnitine C18:1)	FA	70404.3	127377	128020	7303.07	7345.43	6637.24	1.12401	0.0336115	15.3061	3.93603	up
6-[1-(3,4-dihydroxyphenyl)-3-(4-methoxy-1-benzofuran-5-yl)-1,3-dioxopropan-2-yl]-3,4,5-trihydroxyoxane-2-carboxylic acid	Organic acids	20552	19426.9	14065.8	671.2	1099.55	1768.51	1.11042	0.0122087	15.27	3.93263	up
4'-Methoxyflavanone	Flavonoids	125647	69597.4	78582.2	5977.28	6387.63	5567.84	1.12584	0.0390769	15.2696	3.93259	up
Cephalomannine	Benzene and substituted derivatives	123383	130212	122511	5624.73	11110.7	7979.53	1.12516	1.00018e-05	15.2178	3.92768	up
Angeloylgomisin P	Benzene and substituted derivatives	28624.5	28486.5	26015.6	2669.23	2081.02	808.81	1.1002	4.90058e-05	14.9534	3.9024	up
Phyllanthusol B	Amino acids and derivatives	32961.9	30610.7	34718.5	1754.39	3607.05	1271.61	1.10964	0.000114437	14.8184	3.88932	up
DG(20:4(8Z,11Z,14Z,17Z)/14:0/0:0)	GL	17739.4	18879.1	14550.2	130.42	1682.52	1657.4	1.00088	0.00266919	14.7446	3.88211	up
Azafrin	Organic acids	11706.3	12100.7	9731.33	928.16	1225.53	144.03	1.03721	0.00150924	14.5963	3.86754	up
3-Methyl-1-(2,4,6-trihydroxyphenyl)-1-butanone	Others	46427.5	43160.2	35728.2	1907.69	3943.13	2744.23	1.12153	0.00525879	14.58	3.86592	up
Lys-Ile-Arg-Asp	Amino acids and derivatives	166480	93661.2	155752	3353.22	9245.76	15943.6	1.07366	0.0270132	14.571	3.86502	up
(9E,12E)-N-(2-Hydroxyethyl)octadeca-9,12-dienamide	Alcohol and amines	2727.95	2493.29	2488.97	241.53	176.64	113.89	1.12175	0.000159297	14.4912	3.85711	up
(S)-usnate	Benzene and substituted derivatives	13246.2	10320.4	13668.1	771.25	826.04	993.21	1.132	0.0080107	14.3736	3.84535	up
(Z)-Resveratrol 3,4'-diglucoside	Alcohol and amines	131130	148777	82428.9	6758.62	13197.8	5272.73	1.10496	0.0282594	14.3618	3.84417	up
Asp-His-Leu-Asp	Amino acids and derivatives	10867.4	9678.79	10042	527.02	461.23	1162.85	1.1115	7.93229e-05	14.2198	3.82983	up
Asp-Leu-Lys-Asp	Amino acids and derivatives	38410.8	33639.8	37139.9	2057.43	2359.55	3479.31	1.12791	0.000805657	13.8281	3.78953	up
Cannabisin E	Lignans and Coumarins	52036.7	59642.3	60116.4	3181.9	3769.24	5596.1	1.1267	0.00129832	13.6919	3.77525	up
PC(22:5(7Z,10Z,13Z,16Z,19Z)/20:4(8Z,11Z,14Z,17Z))	GP	18921.8	23357.3	17978.1	784.89	1462.28	2156.46	1.1084	0.00560665	13.6835	3.77437	up
TyrMe-Gly-OH	Amino acids and derivatives	26000.9	25638.1	29639.1	1056.45	2425	2487.24	1.11172	0.000925842	13.6174	3.76738	up
O-b-D-glucopyranosyl-(1->3)-O-2-(acetylamino)-2-deoxy-b-D-glucopyranosyl-(1->3)-O-[6-deoxy-a-L-galactopyranosyl-(1->4)]-O-b-D-galactopyranosyl-(1->4)-O-[6-deoxy-a-L-galactopyranosyl-(1->3)]-D-Glucose	Others	18377.5	28456.9	14120.2	1571.69	1534.15	1408.97	1.12191	0.0474322	13.501	3.755	up
Tyr-Glu-Lys	Amino acids and derivatives	85221.1	89337.6	77367.4	4481.71	3272.26	10956.9	1.09782	0.000127894	13.4641	3.75105	up
3-[(E)-(2-nitrophenyl)methylideneamino]imidazolidine-2,4-dione	Benzene and substituted derivatives	9581.04	8102.22	9358.88	1006	502.86	503.3	1.11847	0.00114192	13.4394	3.74839	up
Piperidine	Alkaloids	6228.49	4628.32	4743.68	374.59	486.9	314.5	1.12806	0.0107207	13.2658	3.72964	up
Ile-Thr-Gln-Lys	Amino acids and derivatives	29444.9	41365.2	35371.9	3649.5	2625.22	1759.93	1.11885	0.00950371	13.2155	3.72416	up
Silandrin	Lignans and Coumarins	3540.33	6187.98	8832.54	256.51	572.51	582.57	1.0903	0.0638985	13.1489	3.71687	up
GalNAc1-3Gal1-4LacSp	Others	63745.6	70257.7	41720.4	2453.6	5395.12	5546.76	1.10563	0.0232714	13.1181	3.71349	up
2-(3,4-dihydroxyphenyl)-8-[1-(2,4-dihydroxyphenyl)-2-hydroxy-3-(4-hydroxy-3-methoxyphenyl)propyl]-3,4-dihydro-2H-1-benzopyran-3,5,7-triol	Benzene and substituted derivatives	130864	108462	101855	7776.71	11183.3	7121.74	1.12821	0.00607395	13.0812	3.70943	up
Tyr-Phe	Amino acids and derivatives	7529.04	7637.4	11488.2	849.79	359.66	831.99	1.1045	0.0228807	13.0568	3.70673	up
Ser-Ile	Amino acids and derivatives	38345.7	43800.4	42939.5	5844.66	3005.05	771.85	1.04865	7.75459e-05	13.0006	3.7005	up
(3,4,8,10-tetrahydroxy-9-methoxy-6-oxo-3,4,4a,10b-tetrahydro-2H-pyrano[3,2-c]isochromen-2-yl)methyl 3,4,5-trihydroxybenzoate	Benzene and substituted derivatives	13756.7	15497	11535.4	1059.86	1025.04	1069.35	1.13378	0.00824109	12.9315	3.69281	up
Lacto-N-fucopentoase-3	Others	11745.5	8433.4	4484.48	118.31	523.92	1266.95	1.00885	0.0653294	12.9183	3.69135	up
Natsudaidain-3-O-(5'-glucosyl-3-hydroxy-3-methylglutarate)glucoside	Flavonoids	105006	121740	94943.5	9165.97	7210.22	8583.3	1.13274	0.0059654	12.8885	3.68801	up
Nonadecanoic acid, 1-[[[(2-aminoethoxy)hydroxyphosphinyl]oxy]methyl]-2-[(1-oxohexadecyl)oxy]ethyl ester, (R)-	GL	25367.3	21940.5	10767	2082.51	1691.84	787.83	1.08545	0.0549826	12.7296	3.67012	up
PA(20:5(5Z,8Z,11Z,14Z,17Z)/22:6(4Z,7Z,10Z,13Z,16Z,19Z))	GP	8228.92	6106.87	11249.1	538.93	362.27	1114.3	1.09259	0.0317633	12.6941	3.66608	up
Agecorynin C	Benzene and substituted derivatives	37434.8	53804.6	35703.8	2309.23	4184.02	3553.36	1.12014	0.0204185	12.6354	3.6594	up
9(10H)-Acridinone, 1,4,5-trihydroxy-3,6-dimethoxy-10-methyl-	Others	7179.61	3373.45	6586.07	488.95	258.22	610.49	1.09496	0.0460189	12.624	3.6581	up
dTDP-alpha-D-forosamine	Nucleotides and derivatives	23391.2	16729.8	15936.6	1386.38	979.88	2077.29	1.11542	0.0169331	12.6155	3.65713	up
5-Methoxypodophyllotoxin	Lignans and Coumarins	163886	167917	170134	16009.9	10016.3	13931.2	1.12946	4.49172e-07	12.5618	3.65097	up
Phenindione	Benzene and substituted derivatives	650184	645348	694251	59924.5	47216.4	51519.8	1.1344	0.000348579	12.5411	3.6486	up
3'-Deoxydihydrostreptomycin 3''-phosphate	Organic acids	16104.7	15632	17681.8	1532.2	1464.14	951.81	1.12799	0.000774326	12.5169	3.6458	up
3,4,5-trihydroxy-6-{[3-hydroxy-10-(3-hydroxybutanoyl)-2,2-dimethyl-8-oxo-6-propyl-2H,3H,4H,8H-pyrano[3,2-g]chromen-5-yl]oxy}oxane-2-carboxylic acid	Organic acids	30345.7	38881.4	40751.9	2000.34	2565.06	4254.04	1.11701	0.00690342	12.4701	3.6404	up
3''-Adenylylstreptomycin	Nucleotides and derivatives	130318	359848	122172	16646.2	15805.9	16697.4	1.09069	0.137548	12.4587	3.63908	up
[3-[(9Z,12Z)-octadeca-9,12-dienoyl]oxy-2-[(9Z,12Z,15Z)-octadeca-9,12,15-trienoyl]oxypropyl] 2-(trimethylazaniumyl)ethyl phosphate	GP	20220	19778.3	16179.5	998.15	1376.89	2177.77	1.11737	0.00339253	12.3391	3.62517	up
precorrin-3B	Others	159979	165963	159518	16346.9	12734.1	10513	1.13051	9.87235e-07	12.261	3.616	up
Leu-Phe-Ala-Glu	Amino acids and derivatives	71992.7	72084.6	70225.2	6403.49	8134.75	3011.78	1.10724	9.47313e-05	12.211	3.6101	up
Jubanine A	Alkaloids	888208	588587	750280	86020.8	76142.4	21522.8	1.07368	0.0123611	12.1244	3.59984	up
Tyr-Asn-Gln-Asp	Amino acids and derivatives	737852	767962	726237	58900.8	60573	65244.6	1.13595	0.000248983	12.0835	3.59497	up
(S)-5'-Deoxy-5'-(methylsulfinyl)adenosine	Nucleotides and derivatives	15877.4	17015	18534	2172.1	1753.53	364.48	1.05032	0.000152807	11.9872	3.58342	up
(4R)-4,23-Epoxy-2alpha,3alpha,19alpha-trihydroxy-24-norurs-12-ene-28-oic acid	Organic acids	11407.8	11737.9	12515.1	896.87	1386.76	692.39	1.122	4.13116e-05	11.9827	3.58289	up
Tyr-Asp-Leu-Glu	Amino acids and derivatives	68073.8	50390.6	40125.2	3609.04	4922.88	4744.73	1.1243	0.0269844	11.945	3.57834	up
Phenylbutyrylglutamine	Alcohol and amines	22876.5	24109.3	21646.8	1299.96	1300.84	3145.97	1.10728	2.82292e-05	11.9428	3.57807	up
Methyl(7Z,9Z,9'Z)-6'-apo-y-caroten-6'-oate	Terpenoids	13777.3	13351.5	11669.2	1232.2	960.63	1055.97	1.13341	0.00259882	11.9423	3.578	up
Gala1-3[Fuca1-2]Galb1-3GlcNAcb-Sp	Others	14235.8	8395.46	17146.2	865.07	1114.62	1358.3	1.11331	0.0416832	11.9166	3.5749	up
{4-[1-hydroxy-3-(5-methoxy-2,2-dimethyl-2H-chromen-6-yl)prop-2-en-1-yl]phenyl}oxidanesulfonic acid	Others	45181.7	46531.8	53762.3	4314.67	5067.76	3182.91	1.12856	0.00262091	11.5775	3.53326	up
6-[3,7-dihydroxy-2-(3-hydroxyphenyl)-3,4-dihydro-2H-1-benzopyran-4-yl]-8-[3,7-dihydroxy-2-(4-hydroxy-3-methoxyphenyl)-3,4-dihydro-2H-1-benzopyran-4-yl]-2-(3,4-dihydroxyphenyl)-3,4-dihydro-2H-1-benzopyran-3,5,7-triol	Benzene and substituted derivatives	5750.89	6719.54	6892.76	205.41	238.83	1231.37	1.05051	0.000276784	11.5559	3.53056	up
Thr-Tyr-Leu-Glu	Amino acids and derivatives	43399.1	38026	38627.7	2942.42	1068.78	6389.96	1.05942	9.73723e-05	11.5422	3.52885	up
2-(4-Hydroxyphenyl)-3-(3,5-dihydroxyphenyl)-4-(4-hydroxystyryl)benzofuran-6-ol	Benzene and substituted derivatives	20700.4	27158.9	17066.5	2119.16	1759.24	1753.94	1.12799	0.0214269	11.5273	3.52699	up
7-Ethoxy-4-methylcoumarin	Benzene and substituted derivatives	524450	540795	561908	52814.2	45017.2	43331.5	1.13481	0.000210399	11.5268	3.52692	up
Asp-Glu-Val-Phe-Asp	Amino acids and derivatives	3335.12	8938.68	7622.2	545.92	457.99	733.23	1.09369	0.0696781	11.4533	3.51769	up
Biotin amide	Alcohol and amines	511595	487576	356840	45941.6	49276.4	23620	1.11218	0.0115876	11.4106	3.5123	up
Melochinone	Others	19540.2	21759.2	21126.4	3490.3	1589.3	574.73	1.05684	9.61028e-05	11.0403	3.46471	up
3'-Deoxyguanosine	Nucleotides and derivatives	26930.5	29612.5	25840.6	1387.67	3430.07	2709.69	1.10948	0.000257991	10.9445	3.45213	up
Thr-Ser-Phe-Asp	Amino acids and derivatives	7568.09	8864.61	3731.07	724.69	579.44	545.85	1.10503	0.0580558	10.8995	3.44618	up
9H-Pyrrolo[1',2':2,3]isoindolo[4,5,6-cd]indol-9-one, 10-acetyl-2,6,6a,7,11a,11b-hexahydro-11-hydroxy-7,7-dimethyl-, (6aR,11aS,11bR)-	Organic acids	344854	354426	363315	35412.8	32032.4	30154.3	1.13541	9.79306e-05	10.8873	3.44457	up
Leu-Arg-Gly-Pro-Ser	Amino acids and derivatives	2.4424e+06	1.61266e+06	2.4901e+06	156280	229984	219629	1.12262	0.0195285	10.8025	3.43329	up
6-[2-(8,8-Dimethyl-2-oxopyrano[2,3-]chromen-3-yl)-5-methoxyphenoxy]-3,4,5-trihydroxyoxane-2-carboxylic acid	Organic acids	60661.1	66503.4	59687.2	7738.23	3296.49	6412.68	1.11072	9.1874e-05	10.7094	3.42081	up
His-Phe-Glu-Asp	Amino acids and derivatives	38683.4	36024.4	39112.9	2254.64	2875.32	5509.88	1.10995	1.59212e-05	10.6976	3.41921	up
2-(4-methoxyphenyl)-N-(1,3-thiazol-2-yl)acetamide	Benzene and substituted derivatives	107798	106276	101900	10225.2	8214.2	11326.6	1.13253	2.03811e-05	10.6153	3.40807	up
Met-Trp-Ser	Amino acids and derivatives	2575.08	3860.25	2272.08	241.58	376.13	202.68	1.1134	0.0313704	10.6137	3.40786	up
Asp-Glu-Ile-Asp	Amino acids and derivatives	245067	212176	217936	18285.3	22115.7	23407.1	1.13335	0.00203788	10.5814	3.40346	up
6-(2,4-dihydroxy-5-{5-hydroxy-8,8-dimethyl-4-oxo-4H,8H-pyrano[3,2-g]chromen-2-yl}phenoxy)-3,4,5-trihydroxyoxane-2-carboxylic acid	Organic acids	28922.8	27111.2	27440.8	2400.98	2176.24	3312.31	1.12969	1.50692e-05	10.5805	3.40333	up
Galb1-4GlcNAcb1-3Galb1-4Glcb-Sp	Others	49857.7	51853.1	45944.8	4385.58	4499.36	5124.56	1.13491	0.00128598	10.5397	3.39776	up
Zizybeoside II	Benzene and substituted derivatives	367576	373529	364309	34470.8	32245.7	38365.2	1.13527	3.54887e-07	10.5196	3.395	up
[10-butanoyl-5-hydroxy-6-(3-hydroxypropyl)-2,2-dimethyl-8-oxo-2H,3H,4H,8H-pyrano[3,2-g]chromen-3-yl]oxidanesulfonic acid	Organic acids	90095	99949.9	84795.8	9716.85	10987.5	5453.46	1.11762	0.000994521	10.507	3.39328	up
Ser-His-His-Val-Ala	Amino acids and derivatives	52410.8	58797.7	60651	5412.18	6278.59	4835.65	1.13333	0.00182598	10.3991	3.37838	up
methyl (2S,3S,4S,5R,6S)-6-[(7-acetamido-1,2-dimethoxy-10-methylsulfanyl-9-oxo-6,7-dihydro-5H-benzo[a]heptalen-3-yl)oxy]-3,4,5-triacetyloxyoxane-2-carboxylate	Others	12803	9381.84	13928.7	1430.59	1489.64	567.2	1.09444	0.0123972	10.3553	3.3723	up
GDP-4-dehydro-6-deoxy-alpha-D-mannose(2-)	Nucleotides and derivatives	4983.28	7095.41	5440.65	804.88	149.62	749.9	1.04025	0.00897089	10.2789	3.36161	up
5-benzyl-5-(pyridin-3-yl)imidazolidine-2,4-dione	Benzene and substituted derivatives	71050.7	76935.6	75003.1	9337.26	7166.98	5330.16	1.1255	1.9172e-05	10.2128	3.3523	up
LS-Tetrasaccharide b	Others	43733.7	36148.6	44690	1336	7136.92	3750.65	1.0594	0.000771444	10.1911	3.34924	up
DG(18:3(6Z,9Z,12Z)/22:5(4Z,7Z,10Z,13Z,16Z)/0:0)	GL	16522.4	11234.2	11334.4	790.98	1268.96	1795.18	1.10776	0.0191238	10.14	3.34199	up
N-undecanoyl-L-Homoserine lactone	Others	1.29258e+06	1.14523e+06	1.11508e+06	70528.5	137397	143725	1.11473	0.000688159	10.1035	3.33678	up
6-{[2-(2,4-dihydroxyphenyl)-3-[5-(3,3-dimethyloxiran-2-yl)-3-methylpent-2-en-1-yl]-4-oxo-4H-chromen-7-yl]oxy}-3,4,5-trihydroxyoxane-2-carboxylic acid	Organic acids	91658	87151.9	103622	10894	7273.98	9885.4	1.1289	0.00231794	10.0677	3.33166	up
His-Ala-Leu-Glu	Amino acids and derivatives	116364	115975	114435	12491.4	6961.52	15152	1.11431	0.000275883	10.021	3.32495	up
Ditrans,polycis-heptaprenyl diphosphate	Organic acids	99195.4	39665.3	95023.2	3151.89	11690.2	8549.33	1.04805	0.0650086	9.99872	3.32174	up
CID 101635263	GL	40234.2	42501.9	41578.7	7681.97	3002.18	1809.25	1.07513	0.000794847	9.95044	3.31476	up
Kojibiose	Others	637051	635588	644134	62955.9	63347.5	66418.2	1.13625	1.1765e-06	9.94581	3.31409	up
NCGC00380484-01_C22H36O12_beta-D-Glucopyranose, 6-O-beta-D-glucopyranosyl-1-O-[(2,6,6-trimethyl-1-cyclohexen-1-yl)carbonyl]-	Others	51839.7	56211.2	58567.9	5059.39	6533.4	5242.53	1.13323	0.000940497	9.89698	3.30699	up
2-[4,6-dihydroxy-2-methoxy-3-(3-methylbut-2-en-1-yl)phenyl]-2-hydroxyacetic acid	Phenolic acids	50039	37055.1	35520.6	2893.34	3334.85	6189.61	1.10967	0.0121746	9.8741	3.30365	up
Met-Glu-Ile	Amino acids and derivatives	35374.1	36575.3	50210.7	2642.65	6497.52	3253	1.10288	0.0124696	9.85705	3.30116	up
Phe-Ser-Tyr-Asp	Amino acids and derivatives	45041	64266.9	63421.1	5750.02	5552.15	6343.49	1.12979	0.0143034	9.78876	3.29113	up
6-{[1,3-dihydroxy-4-(3-methylbut-2-en-1-yl)-11-(2-methylprop-1-en-1-yl)-12-oxo-11,12-dihydro-5,10-dioxatetraphen-8-yl]oxy}-3,4,5-trihydroxyoxane-2-carboxylic acid	Organic acids	1679.72	4511.91	3480.4	253.18	572.38	166.64	1.05529	0.069941	9.74806	3.28512	up
Glycerophospho-N-Arachidonoyl Ethanolamine	GP	12169.3	13518.5	18133.2	804.12	803.66	2895.57	1.06872	0.0104017	9.73077	3.28255	up
Sarcinaxanthin diglucoside	Terpenoids	5572.71	4967.31	4557.11	779.37	144.53	629.46	1.04433	0.000507076	9.71902	3.28081	up
JWH 018 N-(5-hydroxypentyl) D-Glucuronide	Others	2446.68	2541.88	2910.46	413.24	326.56	73.65	1.04277	0.00030427	9.71052	3.27955	up
[(2r)-1-(6-Aminopurin-9-Yl)propan-2-Yl]oxymethyl-Phosphonooxy-Phosphinic Acid	Organic acids	1637.83	2763.46	2794.75	47.22	371.61	326.32	1.0015	0.0236921	9.65717	3.2716	up
Marmesin acetate	Benzene and substituted derivatives	725256	772417	492934	85619.6	63946.8	60094.4	1.12232	0.0198019	9.49442	3.24708	up
Lys-Glu-Val-Arg	Amino acids and derivatives	2.2571e+06	1.9292e+06	2.17097e+06	209536	253264	207169	1.13357	0.0022074	9.4889	3.24624	up
Uridine-5'-diphosphogalactose disodium salt	Nucleotides and derivatives	18239.5	18403.2	21121.7	2899.07	1345.55	1855.03	1.1144	0.000575463	9.47011	3.24338	up
Dactilin	Flavonoids	16412.9	17898	18640.3	908.53	2075.84	2611.79	1.0956	7.08158e-05	9.46206	3.24215	up
5-[6-(2,4-dihydroxyphenyl)-2-{4-[(E)-2-(2,4-dihydroxyphenyl)ethenyl]-2,6-dihydroxyphenyl}-4-methylcyclohex-3-ene-1-carbonyl]-3-(3-methylbut-2-en-1-yl)benzene-1,2,4-triol	Benzene and substituted derivatives	116002	130354	114197	19346.5	9449.34	9343.94	1.11151	0.000173273	9.45348	3.24085	up
beta-CYCLODEXTRIN	Others	10135.6	9682.58	8769.55	661.29	967.24	1407.29	1.11558	0.000290696	9.41681	3.23524	up
PC(18:3(9Z,12Z,15Z)/20:5(5Z,8Z,11Z,14Z,17Z))	GP	12302.5	9603.32	10699.2	1633.73	283.83	1565.65	1.02886	0.00137281	9.36062	3.2266	up
GlcNAc1-3Gal1-4GlcSp	Others	12811.8	10989.1	11026.6	1904.04	473.7	1349.85	1.0708	0.000293732	9.34318	3.22391	up
6-{5-[3-(3,7-dimethylocta-2,6-dien-1-yl)-7-hydroxy-8-(3-methylbut-2-en-1-yl)-4-oxo-4H-chromen-2-yl]-2,4-dihydroxyphenoxy}-3,4,5-trihydroxyoxane-2-carboxylic acid	Benzene and substituted derivatives	16711.9	17534.1	16880.2	860.65	1718.31	2912.71	1.08832	0.000341643	9.30978	3.21875	up
Kaempferol 3-(2'',3''-diacetyl-4''-p-coumaroylrhamnoside)	Flavonoids	5025	7442.43	3161.23	346.34	390.02	942.53	1.07179	0.0610895	9.30892	3.21861	up
Gln-Phe-His-Asp	Amino acids and derivatives	13781.8	16625.4	11160.9	3072.31	723.91	677.51	1.0516	0.00634392	9.29158	3.21592	up
CID 85129621	Organic acids	14102.7	15663.3	12436	1034.21	1627.02	1895.41	1.12008	0.00336728	9.26167	3.21127	up
Gossypurpurin	Alcohol and amines	12512.6	14906.5	15094.5	1545.64	2377.1	672.29	1.08263	0.000638304	9.25209	3.20978	up
Septentrionine	Terpenoids	297473	193753	352495	42830.3	13535	34962.4	1.07372	0.0291872	9.23839	3.20764	up
Deoxypodophyllotoxin	Lignans and Coumarins	14360.8	16911.8	9357.89	1787.98	455.18	2173.83	1.04032	0.0269413	9.19868	3.20143	up
Leu-phe	Amino acids and derivatives	24829.5	27951.5	22646.5	2425.4	2885.55	2900.29	1.13317	0.00435848	9.18588	3.19942	up
N-(3-formylphenyl)methanesulfonamide	Benzene and substituted derivatives	21903.3	22779.5	18199.3	1776.99	1706.32	3365.13	1.11339	0.00226194	9.18196	3.1988	up
Trunkamide	Alcohol and amines	9466.11	17755.7	18579.7	3682.14	649.77	661.31	1.02156	0.0318556	9.17273	3.19735	up
Cosmosiin hexaacetate	Others	18918.7	19055.8	17478.1	1575.47	2826.67	1759.89	1.12191	2.27545e-05	8.9991	3.16978	up
Gambieric acid D	Organic acids	9246.1	11300.6	7231.8	978.24	1053.02	1077.57	1.12813	0.0197431	8.93535	3.15952	up
Leu-Thr	Amino acids and derivatives	354638	284968	285351	34083.4	35251.2	35108.7	1.13378	0.00708284	8.85606	3.14667	up
4-(2-(Benzyloxy)benzylidene)-1-phenylpyrazolidine-3,5-dione	Phenolic acids	160536	237518	224320	18435.2	27726.3	24584	1.12265	0.0153328	8.79737	3.13707	up
(+)-Galeon	Others	6723.48	7585.46	9236.81	952.64	1001.86	724.52	1.1276	0.0102798	8.78894	3.13569	up
1-{3-[5-(3,3-dimethyloxiran-2-yl)-3-methylpent-2-en-1-yl]-2,4,6-trihydroxyphenyl}-3-(4-hydroxyphenyl)propan-1-one	Others	19169.6	21434.4	17991.7	1415.61	3324.09	1937.44	1.10835	0.000495116	8.77556	3.13349	up
(E)-Squamosamide	Alcohol and amines	14258.5	12937.5	12827.1	1073.16	1031.45	2541.9	1.09858	6.64592e-05	8.61359	3.10662	up
(E)-1-Propenyl sec-butyl disulfide	Others	10019.9	9869.68	8715.24	1012.51	845.43	1481.47	1.12239	0.000497025	8.56582	3.09859	up
2-[(E)-3-(4-hydroxy-3-methoxyphenyl)prop-2-enoyl]oxy-3-sulooxybutanedioic acid	Others	26635.1	18196.2	22341.1	2796.27	2146.01	2909.77	1.1258	0.0141728	8.55476	3.09673	up
Acanthoside D	Lignans and Coumarins	7224.91	13568.3	10304.9	1176.56	1160.33	1315.83	1.1191	0.0377322	8.51369	3.08978	up
3,4,5-trihydroxy-6-{3-hydroxy-4-[5-hydroxy-7-methoxy-6-(3-methylbut-1-en-1-yl)-3-(3-methylbut-2-en-1-yl)-4-oxo-4H-chromen-2-yl]phenoxy}oxane-2-carboxylic acid	Benzene and substituted derivatives	13792	15385.3	13277.5	751.82	1225.34	3051.19	1.06973	0.000202254	8.4431	3.07777	up
Amataine	Alkaloids	123876	82568.4	148543	12814.6	17594.2	11801.5	1.11433	0.0314996	8.40997	3.0721	up
Luteolinidin	Flavonoids	34849.1	33787.3	37557.2	3711.76	5156.9	3786.06	1.13047	0.0002784	8.39163	3.06895	up
N-(3-nitrophenyl)decanamide	Benzene and substituted derivatives	178780	200216	170243	20146.4	21734.9	24401.3	1.13367	0.00261931	8.28633	3.05073	up
alpha-Hederin	Terpenoids	21481	7787.84	11919.4	578.73	1631.16	2764.16	1.01933	0.0933924	8.28063	3.04974	up
1-Linoleoyl-sn-glycerol-diglucoside	Lipids	857471	511186	993136	99958.9	86297.4	100547	1.11408	0.0403162	8.2349	3.04175	up
6-{[6-(3,4-dihydroxy-6-methyl-5-oxooxan-2-yl)-7-hydroxy-4-oxo-2-phenyl-4H-chromen-5-yl]oxy}-3,4,5-trihydroxyoxane-2-carboxylic acid	Organic acids	6701.73	6409.93	6592.46	369.51	1256.4	768.27	1.08287	0.000786994	8.23001	3.04089	up
4-(3-Hexyl-4-methyl-2,5-dioxopyrrol-1-yl)butanamide	Alcohol and amines	9189.59	9322.78	8350.01	1063.42	1118.84	1111.54	1.13566	0.00145369	8.15544	3.02776	up
Asn-Val-Phe-Lys	Amino acids and derivatives	4830.42	5362.94	4587.06	811.3	787.18	214.16	1.05846	0.000159979	8.15408	3.02752	up
Monophosphothiamine	Organic acids	3432.57	2400.41	2365.12	386.78	314.94	305.98	1.12582	0.020214	8.13546	3.02422	up
GDP-4-oxo-L-rhamnose	Nucleotides and derivatives	66141	158751	171325	17003.7	15799	15989.8	1.08729	0.0731115	8.12046	3.02156	up
Atractyloside D	Terpenoids	52684.8	81089.8	59678	6524.95	11800.4	5504.1	1.10345	0.0180037	8.11823	3.02116	up
TyrMe-Ile-OH	Amino acids and derivatives	31679.3	34973	35214.7	4217.97	3912.12	4446.73	1.13503	0.00123222	8.09959	3.01785	up
Nebularine	Nucleotides and derivatives	22691.7	19268.7	20351.8	2906.83	2875.73	1941.36	1.12631	0.00146376	8.06743	3.01211	up
Asp-TyrMe-OH	Amino acids and derivatives	299837	300902	258611	36166.2	38051.3	33523.8	1.13441	0.00286454	7.97604	2.99567	up
Sulfadimethoxine	Benzene and substituted derivatives	41307.7	44002.1	38247.9	1559.33	8856.79	5129.87	1.03766	0.000245319	7.94788	2.99057	up
3-(Acetyloxy)-9-mercaptoandrosta-3,5-diene-11,17-dione	Others	3896.27	2196.14	4032.6	690.58	214.32	369.9	1.0672	0.032103	7.94243	2.98958	up
Adenosine	Nucleotides and derivatives	20053	20908.1	17701.3	2527.07	3604.79	1293.44	1.0936	0.000258455	7.90034	2.98191	up
Ala-Ile-Thr	Amino acids and derivatives	287726	347177	336420	42107.1	40819.7	40362.3	1.13453	0.00413524	7.87842	2.97791	up
ETH-NAD-imine adduct	Nucleotides and derivatives	19622.3	20447.1	22468.6	3037.92	1985.46	2922.84	1.12577	0.000630471	7.87015	2.97639	up
PtdIns-(4)-P1 (1,2-dihexanoyl)	GP	70388.6	77836	55566.6	10327.9	9095.52	6606.7	1.12198	0.0103659	7.82905	2.96884	up
3-[(4-Nitrobenzyl)sulfanyl]propanoic acid	Benzene and substituted derivatives	15212.3	17438.3	16921.6	3023.91	2140.03	1205.3	1.10084	0.000107193	7.78308	2.96034	up
3,4,5-trihydroxy-6-({5-hydroxy-2-[7-hydroxy-2-methyl-2-(4-methylpent-3-en-1-yl)-2H-chromen-6-yl]-4-oxo-3,4-dihydro-2H-1-benzopyran-7-yl}oxy)oxane-2-carboxylic acid	Organic acids	7414.37	11088	12889.9	1338.99	1524.67	1174.79	1.11883	0.0294196	7.77336	2.95854	up
Leu-Val-Leu-Gly-Phe	Amino acids and derivatives	1.04682e+06	1.02411e+06	960110	155453	116015	119003	1.13125	9.93051e-05	7.76253	2.95653	up
Nb-p-Coumaroyltryptamine	Tryptamines,Cholines,Pigments	576384	558756	532709	73407.7	72040.2	70263.8	1.13601	0.000648585	7.73184	2.95081	up
Musk xylene	Benzene and substituted derivatives	20647.7	34549.9	31142.8	3824.9	3398.89	3979.31	1.1217	0.0266118	7.70683	2.94614	up
4-Desmethoxy-4-nitro Omeprazole Sulfone	Others	33564.5	34860.6	33122.9	1805.7	5737.04	5835.65	1.06935	0.00058982	7.59046	2.92419	up
Rhapontigenin	Others	6129.25	12200.2	8122.87	978.04	1521.46	997.7	1.10392	0.0491577	7.56385	2.91912	up
Diethyldithiocarbamic acid	Organic acids	212910	99526	85585.5	17468.5	18188.2	17850.5	1.09023	0.104328	7.43866	2.89504	up
[5-Methyl-2-[2-(2-methylpropanoyloxymethyl)oxiran-2-yl]phenyl] 2-methylbutanoate	Phenolic acids	8412.45	8076.32	7905.2	1151.63	1135.11	1003.64	1.13514	0.000146694	7.41372	2.8902	up
(6S)-2-methyl-6-[(1S)-4-methylidenecyclohex-2-en-1-yl]hept-2-en-4-one	Others	24091.2	21939.4	21657.6	3747.92	2916.57	2497.04	1.12793	0.000244384	7.38831	2.88524	up
NCGC00381092-01_C15H20O8_2-Acetyl-5-hydroxy-3-methylphenyl beta-D-glucopyranoside	Benzene and substituted derivatives	7723.24	7025.18	8061.76	924.72	1509.25	655.71	1.10569	9.80379e-05	7.3827	2.88415	up
Gingerenone B	Others	88390.1	88337.4	87530.5	10346	13027.1	12456.5	1.13366	2.27628e-05	7.3754	2.88272	up
Phe-Asp-Ala-Glu	Amino acids and derivatives	7344.74	7460.28	7045.77	867.53	560.09	1540.49	1.09342	0.000511777	7.36185	2.88007	up
6-(2,4-dihydroxyphenyl)-2-{3-[(2E)-3-(2,4-dihydroxyphenyl)prop-2-enoyl]-2,6-dihydroxyphenyl}-4-methylcyclohex-3-ene-1-carboxylic acid	Organic acids	95336.2	93622.6	86280.7	16588.2	11650.8	9205.72	1.1199	3.64076e-05	7.35056	2.87785	up
Asp-Tyr-Gln	Amino acids and derivatives	114964	131151	129730	20889.2	13812.4	16800.4	1.12721	0.000673178	7.29766	2.86743	up
L-Methionylglycine	Amino acids and derivatives	32167	29709.9	30311.4	4359.43	5127.56	3188.25	1.12535	1.64285e-05	7.2731	2.86257	up
Koparin	Others	16338	14965.1	13318.1	1822.79	1181.24	3163.07	1.09307	0.000549607	7.23538	2.85507	up
Fumonisin b1	Organic acids	4575.68	3038.78	4082.26	672.3	762.02	183.95	1.04001	0.00961035	7.22792	2.85358	up
Asperlicin	Heterocyclic compounds	5625.53	4740.86	5374.74	624.89	297.14	1259.9	1.05717	0.000313573	7.21431	2.85086	up
[(2-{2-[2-(2,4-dihydroxyphenyl)-5,7-dihydroxy-6-(3-methylbut-2-en-1-yl)-4-oxo-4H-chromen-3-yl]ethylidene}-6-methylhept-5-en-1-yl)oxy]sulfonic acid	Organic acids	1741.69	2086.9	4781.02	402.49	507.69	291.79	1.066	0.123283	7.16292	2.84055	up
Gln-Ser-Lys	Amino acids and derivatives	16884.7	10539.6	10367.7	1795.55	1658.87	1846.43	1.12049	0.0369549	7.12942	2.83378	up
2-amino-5-formylamino-6-(5-phosphoribosylamino)pyrimidin-4(3H)-one	Others	6350.11	5377.95	2663.88	1014.53	396.76	608.13	1.05993	0.0611147	7.12677	2.83325	up
N-Caffeoyl serotonin	Alcohol and amines	6181.14	4444.43	5615.66	706.13	938.94	647.71	1.12362	0.0101567	7.08364	2.82449	up
3,4,5-trihydroxy-6-({2-[2-(2-hydroxypropan-2-yl)-7-oxo-2H,3H,7H-furo[3,2-g]chromen-6-yl]-2-methylbut-3-en-1-yl}oxy)oxane-2-carboxylic acid	Organic acids	25317	22774	24787.5	2792.19	3274.26	4237.27	1.12722	0.000132081	7.07303	2.82233	up
(2E,4E,6E,8E,10E,12E,14E,16E,18E)-4,8,13,17-tetramethylicosa-2,4,6,8,10,12,14,16,18-nonaenedioate	Others	343683	399983	405055	44550.6	60091.5	58116.2	1.12964	0.00225518	7.05784	2.81923	up
Cannabisin-b	Lignans and Coumarins	5947.51	5019.43	5016.67	822.16	492.75	971.01	1.1109	0.00127086	6.9922	2.80575	up
Gln-Tyr-Trp	Amino acids and derivatives	923335	750380	769270	119277	117667	113609	1.13364	0.00607287	6.96895	2.80094	up
Gnidicin	Benzene and substituted derivatives	83357.9	28971.3	58106	9212.82	7794.73	7638.73	1.07506	0.0904229	6.91525	2.78978	up
Lonchocarpol A	Flavonoids	37381.5	31285	36040.1	4175.86	5463.68	5551.17	1.12955	0.00250745	6.8928	2.78509	up
TyrMe-Trp-OH	Amino acids and derivatives	13260.7	14159.1	16508.9	1691.06	1283.15	3461.15	1.0877	0.000810466	6.82615	2.77107	up
2-Methyl-5-nitroimidazol-1-ylacetic acid	Organic acids	12510.8	14682.2	12967.7	1636.43	1504.22	2743.82	1.11451	0.000418955	6.82488	2.7708	up
Gln-Pro-Thr	Amino acids and derivatives	17289.9	22885.2	24263.1	3382.67	2839.15	3233.47	1.12792	0.0128817	6.81504	2.76872	up
[6-[2-(3,4-dihydroxyphenyl)-4-[2-(3,4-dihydroxyphenyl)-3,5,7-trihydroxy-3,4-dihydro-2H-chromen-8-yl]-3,5,7-trihydroxy-3,4-dihydro-2H-chromen-6-yl]-3,4,5-trihydroxyoxan-2-yl]methyl hydrogen sulate	Organic acids	57487.2	58348.8	60192.4	7762.71	8972.36	9159.68	1.13466	9.60392e-06	6.79784	2.76508	up
Vidarabine	Nucleotides and derivatives	511685	517956	587200	80417	82031.6	75628.2	1.13484	0.00262125	6.79126	2.76368	up
Ala-Asp-Tyr	Amino acids and derivatives	4141.7	4142.99	6099.11	433.08	1442.16	242.99	1.01875	0.0104634	6.79048	2.76351	up
(2S)-2-[2-[(5R,6R,7S,9S,11R,16R,18S,19S)-19-acetamido-6-[(3S)-3,4-dicarboxybutanoyl]oxy-11,16,18-trihydroxy-5,9-dimethylicosan-7-yl]oxy-2-oxoethyl]butanedioic acid	Organic acids	4911.51	1835.56	5205.23	626.82	345.14	797.18	1.03596	0.0856049	6.75599	2.75617	up
Val-Met-Lys	Amino acids and derivatives	104846	116727	109245	19516.4	18036.2	11448.4	1.1195	5.44815e-05	6.75126	2.75516	up
16alpha,17alpha-Dihydroxyprogesterone acetophenide	Others	5447.63	3654	3051.03	489.7	303.58	1015.91	1.05792	0.0323834	6.71718	2.74786	up
Lacto-N-triaose	Others	8863.73	7203.18	5992.74	1964.64	416.86	909.04	1.03807	0.00638927	6.70396	2.74501	up
Met-Leu	Amino acids and derivatives	26906.5	34217.2	36627.5	6142.86	3714.17	4753.52	1.1181	0.00807835	6.69045	2.7421	up
Rescinnamine	Alkaloids	5807.37	7272.36	6037.64	789.52	1262.66	806.79	1.11968	0.00354195	6.6868	2.74132	up
Citric acid	Organic acids	7115.54	5984.96	7121.25	830.87	1094.03	1101.13	1.12903	0.00291945	6.6826	2.74041	up
Tyr-Glu-Leu	Amino acids and derivatives	128671	126266	118179	15735.3	19477.3	20845.6	1.13155	0.000109958	6.65588	2.73463	up
Gal1-4Gal1-4GlcSp	Others	12756.5	12377.3	10864.3	2796.5	1226.3	1451.19	1.09864	0.000208957	6.5762	2.71725	up
Maltopentaose	Others	149607	73075	75485.8	12807.1	16013.4	16685.8	1.09679	0.0782765	6.55222	2.71198	up
Gln-Phe-Trp	Amino acids and derivatives	22957	21048.4	18692.5	4127.61	2999.4	2449.45	1.11988	0.00174784	6.54709	2.71085	up
Val-Tyr-Gln-Lys	Amino acids and derivatives	79945.1	71913.8	69781.9	8331.32	13457.1	12215.9	1.12218	0.000417571	6.51802	2.70443	up
Val-Tyr-Gln-His-Val	Amino acids and derivatives	26911.3	28341.9	29418.9	6382.52	4124.95	2574.83	1.0964	0.000153011	6.47226	2.69427	up
Ganglioside GA2 (d18:1/16:0)	SL	10385	6761.83	10938.9	505.09	2459.44	1388.44	1.02527	0.0149165	6.45208	2.68977	up
Tyr-Trp-Phe	Amino acids and derivatives	255622	259422	315962	44518.7	41529.5	42844	1.13303	0.00679261	6.44729	2.68869	up
N-Lignoceroyl Taurine	Organic acids	83238	91747	86636.8	21837.6	8305.26	10578.1	1.08819	0.000401715	6.42474	2.68364	up
Xanthosine	Nucleotides and derivatives	14852.5	5869.12	11334.7	1396.56	823.64	2820.46	1.02672	0.0683349	6.35956	2.66893	up
Neu5Ac2-3[Gal1-3GalNAc1-4]Gal1-4GlcSp	Others	9546.67	9891.73	10827.7	1279.37	2036.24	1473.49	1.12354	0.000188688	6.3198	2.65988	up
Phenylalanylcysteine	Amino acids and derivatives	213501	182137	196432	31158.5	31791.6	30800.9	1.1349	0.00294115	6.31534	2.65886	up
Piloside A	Tannins	1402.68	1844.04	489.69	132.02	226.04	235.15	1.01102	0.118491	6.29863	2.65504	up
8-[1-(2,4-dihydroxyphenyl)-3-(3,4-dihydroxyphenyl)-2-hydroxypropyl]-2-(3-hydroxyphenyl)-3,4-dihydro-2H-1-benzopyran-3,5,7-triol	Benzene and substituted derivatives	71915.4	76100.6	71438.9	13309.5	11483.5	10378.9	1.1326	2.79662e-05	6.2395	2.64143	up
Carnitine C10:2	FA	257379	322913	315742	64718.4	37051.9	41913.9	1.11449	0.00262262	6.23614	2.64065	up
Ile-Phe	Amino acids and derivatives	1.95271e+07	1.70688e+07	1.63447e+07	2.78757e+06	2.76421e+06	2975467	1.13402	0.00405905	6.20841	2.63422	up
Val-Ile-His-Ser	Amino acids and derivatives	5279.09	5045.41	6495.14	943.65	1134.01	641.73	1.11436	0.00520304	6.18508	2.62879	up
Aminopterin	Heterocyclic compounds	1479.7	2182.45	1770.29	123.37	487.94	277.9	1.04598	0.00708143	6.10929	2.611	up
Val-Nap-OH	Amino acids and derivatives	52397.2	53461.8	48521.7	9018.97	7119.92	9137.47	1.13114	0.000229218	6.10771	2.61063	up
His-Lys-Gln-Lys	Amino acids and derivatives	165722	158778	173016	28058.6	23808.4	29625.6	1.13286	0.000160864	6.10503	2.61	up
Cys-Gly-Lys	Amino acids and derivatives	201837	680766	664363	83546.6	77945.3	92067.5	1.02365	0.110845	6.101	2.60905	up
1-Tetradecanoyl-glycero-3-phospho-(1'-myo-inositol)	GP	21351.3	25996.8	23812.4	2715.38	2283.3	6759.13	1.07032	0.000547669	6.0522	2.59746	up
3,4-Bis(benzyloxy)benzaldehyde	Phenolic acids	20777.7	21014.7	22285.8	2575.61	4492.01	3560.92	1.11894	2.04005e-05	6.02889	2.59189	up
(10-Methoxy-1,4,14,19,19-pentamethyl-8,17-dioxo-2,7,18-trioxapentacyclo[11.9.0.03,11.05,9.014,20]docosa-3(11),4,9-trien-21-yl) acetate	Heterocyclic compounds	32787.8	35502.6	39102.5	6971.47	5568.26	5297.89	1.12956	0.00208708	6.02059	2.5899	up
{3-[(1E)-5-oxo-7-phenylhept-1-en-1-yl]phenyl}oxidanesulfonic acid	Organic acids	25660.9	20462.2	16258.4	3001.44	2765.85	4643.51	1.10704	0.0198646	5.99199	2.58304	up
2,6-Diamino-7-hydroxy-azelaic acid	Organic acids	6288.98	7618.33	4442.2	678.21	1238.9	1172.76	1.09523	0.0276313	5.9386	2.57012	up
Isochlorogenic acid A	Phenolic acids	76152.4	79742.7	73661.9	8454.67	23934.1	6364.41	1.05074	0.00418268	5.92356	2.56646	up
Adenosine-5'-phosphosulfate	Nucleotides and derivatives	50945.1	49009.1	44619.7	9152.37	7927.01	7329.44	1.13223	0.00110114	5.92302	2.56633	up
andilesin A	Others	22203.5	23783	22359.5	3585.86	3055.78	4950.24	1.12196	1.69136e-05	5.89603	2.55974	up
Glu-Ile-Phe	Amino acids and derivatives	80639	75722.3	73683.1	13770.2	13953.8	11414.9	1.13289	0.000245219	5.87765	2.55524	up
1-Tetradecanoyl-sn-glycero-3-phosphoethanolamine	GP	50719.7	55941.7	48204.8	12024.5	9759.22	4572.13	1.08193	0.000174963	5.87598	2.55483	up
(3R,3aR,6aS)-3,4,5-tris(hydroxymethyl)-3,3a,6,6a-tetrahydrocyclopenta[b]furan-2-one	Others	374799	311208	314800	52267	57069.3	61499.3	1.13214	0.00492393	5.85831	2.55048	up
[(2R,3S,4S,5R,6S)-3,4,5-trihydroxy-6-[2-hydroxy-4,4,6,6-tetramethyl-2-(2-methylprop-1-enyl)-3,5-dioxocyclohexyl]oxyoxan-2-yl]methyl 3,4,5-trihydroxybenzoate	Benzene and substituted derivatives	9797.03	8772.98	9806.24	2153.8	2202.36	492.13	1.01401	0.000788964	5.85284	2.54914	up
Gal1-3GalNAc1-3Gal1-4Gal1-4GlcSp	Others	17375.8	19755	19129.7	3053.79	3584.25	3034.38	1.13327	0.00122096	5.81659	2.54017	up
2,3-Dinor-TXB2	Lipids	8108.69	7736.05	7209.14	1581.04	882.29	1512.71	1.11108	5.96449e-05	5.7982	2.53561	up
Glu-Ile-Arg-His-Val	Amino acids and derivatives	23753.1	17774.1	18153.5	4351.54	3394.99	2728.57	1.11682	0.0102266	5.69739	2.5103	up
3,4,5-trihydroxy-6-({2-[2,4,6-trihydroxy-3-(3-methylbut-2-en-1-yl)phenyl]acetyl}oxy)oxane-2-carboxylic acid	Organic acids	2460.9	1355.36	2149.95	562.28	279.61	212.3	1.06139	0.0285624	5.65952	2.50068	up
Citicoline	Nucleotides and derivatives	2529.14	3407.4	2994.99	385.43	716.29	488.89	1.10823	0.00512521	5.61516	2.48933	up
[(2S,3R,4R,5S,6S)-2-[2-(3,4-dihydroxyphenyl)-5,7-dihydroxy-4-oxochromen-3-yl]oxy-3,5-dihydroxy-6-methyloxan-4-yl] 3,4,5-trihydroxybenzoate	Benzene and substituted derivatives	26290.1	20452	23113.1	4622.06	3456.59	4376.26	1.12622	0.00590464	5.60865	2.48765	up
His-Gly-Val-Asp-Lys	Amino acids and derivatives	50856.2	50744.5	54000.8	12123.4	6266.43	9403.82	1.10951	0.000102627	5.59846	2.48503	up
Mdpbp	Benzene and substituted derivatives	109118	89950.4	85081.3	18820	18227.8	13780.5	1.12475	0.00671671	5.59039	2.48295	up
Hellebrigenin glucoside	Steroids	7648.46	7383.64	7502.02	512.89	2003.78	1520.59	1.03852	0.00408618	5.58154	2.48066	up
Propionic acid	Organic acids	1567.35	2250.26	2751.5	463.55	551.09	163.59	1.03456	0.0247903	5.57541	2.47908	up
LPE(0:0/22:5)	GP	39665.5	42619.1	29982.2	6313.03	7289	6640.52	1.12624	0.0147232	5.54607	2.47147	up
Eicosadienoic acid	Lipids	1.14028e+06	1.12491e+06	1.11464e+06	238017	196438	178801	1.13085	4.82156e-05	5.51129	2.46239	up
Dihydrofolic acid	Organic acids	12444.2	12993.9	10741.3	2355.83	2288.26	1924.77	1.13078	0.00357169	5.50772	2.46146	up
6,8-bis[3,7-dihydroxy-2-(3-hydroxyphenyl)-3,4-dihydro-2H-1-benzopyran-4-yl]-2-(4-hydroxy-3-methoxyphenyl)-3,4-dihydro-2H-1-benzopyran-3,5,7-triol	Benzene and substituted derivatives	4574.57	5003.1	3790.37	1066.95	653.71	707.99	1.1141	0.00468028	5.50431	2.46056	up
[5-Acetyloxy-3-(hydroxymethyl)-2-oxo-6-propan-2-ylcyclohex-3-en-1-yl] 3-methylpentanoate	Others	4765.57	4412.4	4623.02	664.64	1066.9	801.35	1.12189	2.09742e-05	5.44871	2.44592	up
Isorhoifolin	Heterocyclic compounds	2261.05	1612.51	1600.97	415.51	328.76	262	1.11283	0.0175479	5.44042	2.44372	up
3-(4-Hydroxy-3-methoxyphenyl)-2-propenoic acid	Organic acids	1.24235e+06	1.37517e+06	1.38892e+06	338065	159555	239438	1.10128	0.000103977	5.43573	2.44247	up
5-hydroxy-2-(4-hydroxy-3-methoxyphenyl)-6,8-bis[3,4,5-trihydroxy-6-(hydroxymethyl)oxan-2-yl]-7-[(3,4,5-trihydroxy-6-methyloxan-2-yl)oxy]-4H-chromen-4-one	Others	22493.8	47178.7	33191.1	6489.84	3875.18	8571.82	1.06484	0.0549477	5.43193	2.44147	up
Thapsigargin	Heterocyclic compounds	30230.9	25965.3	27042.6	4597.07	6876.48	3863.11	1.11338	0.000256623	5.42744	2.44027	up
3,4,5-trihydroxy-6-{[7-hydroxy-2-(3-hydroxy-4-methoxyphenyl)-4-oxo-3,8-bis[3,4,5-trihydroxy-6-(hydroxymethyl)oxan-2-yl]-4H-chromen-5-yl]oxy}oxane-2-carboxylic acid	Organic acids	20866.1	21160.9	22378.7	4474.33	4307.16	3115.26	1.12588	1.05779e-05	5.41372	2.43662	up
1-[(4-Dimethylaminophenyl)methylamino]propan-2-ol	Benzene and substituted derivatives	7263.55	7624.43	7592.14	1019.66	1251.56	1909.02	1.1108	0.000428989	5.37771	2.42699	up
4'-Cinnamoylmussatioside	Organic acids	1508.33	3144.3	3310.35	645.39	369.94	478.6	1.06693	0.0617196	5.33022	2.4142	up
Asn-Tyr-Glu-Asp	Amino acids and derivatives	32112.4	22237.1	32297.7	3762.46	4681.53	7844.97	1.09025	0.0115303	5.31938	2.41126	up
1H-Benz(de)isoquinoline-1,3(2H)-dione, 2-(2-hydroxyethyl)-5-nitro-	Benzene and substituted derivatives	2096.17	2578.8	1847.34	408.23	546.64	271.49	1.09895	0.00798194	5.31843	2.411	up
6-{[2-(2,4-dihydroxyphenyl)-3-(3,7-dimethylocta-2,6-dien-1-yl)-4-oxo-4H-chromen-7-yl]oxy}-3,4,5-trihydroxyoxane-2-carboxylic acid	Organic acids	277950	494022	269774	65269.5	67872.2	63498.2	1.10438	0.0616726	5.29774	2.40538	up
10-(9Z-hexadecenoyloxy)-hexadecanoic acid	Lipids	52332.4	58987.5	61709.5	9015.99	11946.8	11745.9	1.12791	0.00154588	5.29001	2.40327	up
HoPhe-Tyr-OH	Others	78371.7	68643.4	83601.8	14270.2	8710.51	20621.5	1.08874	0.000487228	5.28911	2.40303	up
Dhurrin 6'-glucoside	Benzene and substituted derivatives	46315.1	41609	48659.8	9131.76	8623.1	8221.15	1.13383	0.00277154	5.25808	2.39454	up
6-{[2-(2,4-dihydroxyphenyl)-3-(5-hydroxy-3,7-dimethylocta-2,6-dien-1-yl)-8-(3-methylbut-2-en-1-yl)-4-oxo-4H-chromen-7-yl]oxy}-3,4,5-trihydroxyoxane-2-carboxylic acid	Benzene and substituted derivatives	91591.3	87747.9	90944.8	16078.4	17231.5	18324.2	1.13507	1.05673e-05	5.2346	2.38808	up
Asp-Glu-Thr-Asp	Amino acids and derivatives	55780.8	84246	76092.5	12830.7	14073.2	14422.6	1.12272	0.0201734	5.22955	2.38669	up
(2S,3S,4S,5R)-6-[2-(3,4-dihydroxyphenyl)-5-hydroxy-4-oxochromen-7-yl]oxy-3,4,5-trihydroxyoxane-2-carboxylate	Organic acids	8136.2	8569.13	5319.12	1788.02	1530.66	894.75	1.08585	0.0223905	5.2272	2.38604	up
2-Methoxy-6-nitrobenzonitrile	Benzene and substituted derivatives	1999.13	1952.11	1306.38	291.35	210.42	507.59	1.07447	0.0142027	5.20887	2.38097	up
Ala-Cys-Gln	Amino acids and derivatives	2023.04	2931.6	2004.16	447.53	417.44	479.12	1.12192	0.0253829	5.17733	2.37221	up
3,4,5-trihydroxy-6-({2-[3-hydroxy-6-(2-methylbut-3-en-2-yl)-7-oxo-2H,3H,7H-furo[3,2-g]chromen-2-yl]propan-2-yl}oxy)oxane-2-carboxylic acid	Organic acids	218639	133897	129501	27645.2	33329.1	32393.8	1.10943	0.0461842	5.16276	2.36814	up
Swertiamarin	Terpenoids	65207.2	66856.3	59327.3	11878.5	12918.7	12313.6	1.13483	0.00168899	5.15728	2.36661	up
Uridine-diphosphate	Nucleotides and derivatives	17417.3	17402.1	17876.2	4458.88	3537.01	2287.99	1.10641	0.00116835	5.1241	2.3573	up
6-[(10-Butanoyl-3-hydroxy-2,2-dimethyl-8-oxo-6-propyl-3,4-dihydropyrano[3,2-g]chromen-5-yl)oxy]-3,4,5-trihydroxyoxane-2-carboxylic acid	Organic acids	158589	146593	153677	39560.9	22338.5	28727.2	1.11346	8.60354e-05	5.06319	2.34005	up
Rhodojaponin III 9,11-diacetate	Terpenoids	7139.05	5317.46	5681.03	1358.16	1149.74	1095.44	1.12574	0.0116552	5.03354	2.33157	up
3-O-b-D-Galactopyranosylproanthocyanidin A5'	Flavonoids	180409	222468	225690	42939.8	46808	37326.3	1.12809	0.00606797	4.94645	2.30639	up
5-Hydroxy-7-methoxy-2-phenyl-8-[3,4,5-trihydroxy-6-(hydroxymethyl)oxan-2-yl]chromen-4-one	Others	32580.1	35357.5	49877.8	8433.73	8217.33	7168.95	1.11909	0.0275349	4.94607	2.30628	up
2-[4,6-dihydroxy-2-methoxy-3-(3-methylbut-2-en-1-yl)phenyl]-1-(2,4,5-trihydroxyphenyl)ethan-1-one	Others	386276	375181	369642	79279.3	85271	64509.7	1.13022	4.67553e-06	4.938	2.30393	up
(1S,2R,3S,4S,5R,6S)-4-azaniumyl-2-{[azaniumyl(imino)methyl]amino}-3,5,6-trihydroxycyclohexyl phosphate	Others	33773.7	26626.9	23558.5	5107.61	7419.5	4623.76	1.10926	0.0127883	4.89533	2.29141	up
3,4-Dihydro-8-hydroxy-3-(3-hydroxy-4-methoxyphenyl) 1H-2-benzopyran-1-one	Phenolic acids	38566.2	35649.2	32680.5	3629.65	12919.5	5674.94	1.04137	0.00233721	4.80991	2.26601	up
Syringic acid	Phenolic acids	45993.9	41965.2	39558.8	7614.43	10783.5	8221.08	1.12483	0.000540594	4.79047	2.26017	up
Tricin-4'-O-eudesmic acid	Flavonoids	82316.1	72953	73744.3	17094.5	19568.6	11226.5	1.11095	0.000126751	4.78212	2.25765	up
Trehalose	Others	203810	193115	224645	40303.1	43265.8	46536.9	1.13297	0.00237128	4.77742	2.25623	up
(1-(2-Morpholin-4-ylethyl)indol-3-yl)-4-methoxynaphthalen-1-ylmethanone	Others	1375.63	2481.32	2405.03	295.8	598.03	427.16	1.07057	0.0373536	4.74037	2.245	up
Myricoside	Benzene and substituted derivatives	48271.7	76008.8	63151.2	10319.8	16591.1	12672	1.10423	0.0210273	4.73518	2.24342	up
heliocide B3	Benzene and substituted derivatives	45227.9	41143.2	47982.9	10545	8107.2	10101.2	1.12806	0.00113396	4.67263	2.22423	up
Phe-Tyr-Val-Lys	Amino acids and derivatives	8571.36	6431.17	8437.58	2272.92	1532.42	1220.54	1.09939	0.00519073	4.66388	2.22153	up
PA(15:0/22:5(4Z,7Z,10Z,13Z,16Z))	GP	13236.7	19793	19919	3938.35	4164.24	3289.94	1.11441	0.0231511	4.64767	2.21651	up
Corynoline	Alkaloids	13444.5	14544.3	12682.5	2837.01	2461.41	3462.78	1.12555	0.000361687	4.6422	2.21481	up
1-Linolenoyl-rac-glycerol-diglucoside	Lipids	1.02406e+06	964823	821644	215475	222181	170821	1.12577	0.00426429	4.61895	2.20756	up
3'-Dimethylallylkievitone	Heterocyclic compounds	18356.3	18596.3	23408.1	4116.59	5101.21	3880.34	1.12398	0.00816521	4.60834	2.20425	up
MG(18:2/0:0/0:0)	GL	435743	519479	533366	121428	104810	97749.2	1.12853	0.00435788	4.59459	2.19994	up
PI 18:3	GP	38632.9	35816.2	84138.7	10462.8	13104.5	10979.2	1.05943	0.118094	4.59055	2.19867	up
[(1S,2S,3R,4S,7R,9S,10S,11S,12R,15S)-4,9,11,15-tetraacetyloxy-1,12-dihydroxy-10,14,17,17-tetramethyl-6-oxatetracyclo[11.3.1.03,10.04,7]heptadec-13-en-2-yl] benzoate	Benzene and substituted derivatives	10780.6	4450.45	5213.45	1220.92	2083.12	1154.75	1.0377	0.11317	4.58521	2.19699	up
(2R,3R,4S,5S,6R)-2-octoxy-6-[[(2S,3R,4S,5R)-3,4,5-trihydroxyoxan-2-yl]oxymethyl]oxane-3,4,5-triol	Alcohol and amines	96675.9	98448.1	109128	23191.1	21562.5	21646.5	1.13441	0.00205258	4.5821	2.19601	up
Carboxytolbutamide	Benzene and substituted derivatives	5592.05	4929.73	5016.05	1502.7	1402.88	495.46	1.03902	0.000970144	4.56855	2.19174	up
8-[3,7-dihydroxy-2-(3-hydroxyphenyl)-3,4-dihydro-2H-1-benzopyran-4-yl]-6-[2-(3,4-dihydroxyphenyl)-3,7-dihydroxy-3,4-dihydro-2H-1-benzopyran-4-yl]-2-(3-hydroxyphenyl)-3,4-dihydro-2H-1-benzopyran-3,5,7-triol	Benzene and substituted derivatives	4363.5	6342.03	4938.49	838.31	1702.77	883.6	1.0816	0.00940526	4.56802	2.19157	up
Ser-Glu-Lys-Arg	Amino acids and derivatives	10817.5	10565.1	7378.4	1588.79	3096.92	1613.26	1.08133	0.0106767	4.56598	2.19092	up
2-[3,4-dihydroxy-5-(3-methylbut-2-en-1-yl)phenyl]-1-[2,4,6-trihydroxy-3-(3-methylbut-2-en-1-yl)phenyl]propan-1-one	Others	118098	131594	124354	23341.4	26176.2	32619.7	1.12617	7.62399e-05	4.55391	2.18711	up
[(2R,3R,4S,5S,6R)-2-[(1R,2Z,3S,4R,5S)-2-(cyanomethylidene)-3-hydroxy-4,5-dimethoxycyclohexyl]oxy-4,5-dihydroxy-6-(hydroxymethyl)oxan-3-yl] (Z)-3-(4-hydroxy-3-methoxyphenyl)prop-2-enoate	Others	125802	150601	152837	51494.8	27014.8	15820.1	1.04518	0.00141699	4.55043	2.186	up
CID 75130910	Others	196403	190226	175226	37479.2	43752	42477.1	1.1331	0.000837076	4.54178	2.18326	up
Gal1-3Gal1-4GlcNAcSp	Others	386821	373280	358368	91427.9	79817.4	76781	1.13306	5.92731e-05	4.50948	2.17296	up
7-Oxocallitrisic acid, methyl ester	Others	387617	418767	404693	107206	90779.5	73272.9	1.12396	2.04667e-05	4.46466	2.15855	up
Ala-Tyr-Ile-Asp	Amino acids and derivatives	48274.9	53106.9	53009.3	10336.5	12867.4	11409.8	1.13152	0.000284877	4.46041	2.15717	up
3'-Hydroxyhegoflavone A	Others	32048.9	32000.5	27429	8005.84	8996.05	3578.34	1.06383	0.000492364	4.44497	2.15217	up
5-[(6-carboxy-3,4,5-trihydroxyoxan-2-yl)oxy]-1-oxo-1H-isochromene-3-carboxylic acid	Organic acids	93362.4	86984	82490.4	19317.3	20072.3	20019.9	1.13491	0.0020484	4.42415	2.1454	up
Platencin	Benzene and substituted derivatives	5445.26	5484.36	5520.12	575.9	2318	832.32	1.0172	0.0158819	4.41459	2.14228	up
Ala-Glu-Trp	Amino acids and derivatives	19935.3	22648	25257.5	4888.8	5697.99	4974.79	1.12922	0.00649149	4.35951	2.12416	up
Prorocentrolide	Others	4028.65	5194.77	5064.06	1195.11	739.87	1363.04	1.09638	0.00320136	4.33214	2.11508	up
2,3-Diacetoxy-7,8-epoxy-24,29-dinor-1,3,5-friedelatriene-20-carboxylic acid	Benzene and substituted derivatives	70109.6	61099.8	60032.9	13718.6	18279.7	12901.1	1.12199	0.000845515	4.25935	2.09063	up
3,4,5-trihydroxy-6-[4-(2-hydroxy-3-oxobutyl)-2-methoxyphenoxy]oxane-2-carboxylic acid	Organic acids	5433.26	3699.81	3095.76	1407.3	1012.11	479.66	1.02545	0.0340736	4.21819	2.07662	up
HoPhe-Ser-OH	Others	8241.44	13792.6	11712.2	1915.45	3770.97	2400.97	1.07443	0.0242497	4.17271	2.06098	up
17-Hydroxypregnenolone sulfate	Others	11094.6	8245.2	8705.11	1175.46	2552.2	2995.7	1.05339	0.00449564	4.17127	2.06049	up
Norerythromycin	Others	2005.3	1759.85	1526.51	269.55	626.42	375.72	1.07376	0.00199454	4.16112	2.05697	up
Gal1-3Gal1-3GlcNAcSp	Others	28640.3	27322.8	26550.5	3425.83	9295.42	7158.78	1.05616	0.00318117	4.15058	2.05331	up
Gal(1-3)[Fuc(1-2)]Gal(1-4)GlcNAcSp	Others	42840.7	43241.6	41890.1	12201	3952.42	15104.3	1.00137	0.00976402	4.0941	2.03355	up
1,8-Diaminoanthraquinone	Benzene and substituted derivatives	2322.61	2135.89	1957.27	596.94	376.82	601.55	1.10759	0.000433915	4.0727	2.02599	up
1,3,7,12-Tetrahydroxycholan-24-oic acid	Organic acids	6293.48	4201.87	3841.58	1721.15	782.52	1022.95	1.05957	0.0302914	4.06535	2.02338	up
Neu5Ac2-6Gal1-4GlcNAcSp	Others	31499.5	36955.7	33708.4	9347.51	9522.91	6302.24	1.11426	0.00040425	4.05851	2.02095	up
2-(2-hydroxy-3,4-dimethoxyphenyl)-1-(2,4,6-trihydroxyphenyl)propan-1-one	Others	287062	228310	228228	58797.2	64744.2	60891.3	1.12867	0.0104169	4.03182	2.01143	up
6-{4-[3-(3,7-dimethylocta-2,6-dien-1-yl)-7-hydroxy-4-oxo-4H-chromen-2-yl]-3-hydroxyphenoxy}-3,4,5-trihydroxyoxane-2-carboxylic acid	Organic acids	8327.77	7207.8	10847	2042.53	2544.69	1964.83	1.11265	0.0229126	4.02661	2.00957	up
Asp-Trp-Tyr	Amino acids and derivatives	17922.9	16692.4	17461.8	3898.74	4100.69	5004.45	1.12909	1.2656e-05	4.00473	2.00171	up
8-[3,7-dihydroxy-2-(3-hydroxyphenyl)-3,4-dihydro-2H-1-benzopyran-4-yl]-2-(3,4-dihydroxyphenyl)-6-[2-(3,4-dihydroxyphenyl)-3,7-dihydroxy-3,4-dihydro-2H-1-benzopyran-4-yl]-3,4-dihydro-2H-1-benzopyran-3,5,7-triol	Benzene and substituted derivatives	14853.2	18475.8	7949.75	2785.98	3435.5	4117.74	1.05019	0.0769523	3.99244	1.99727	up
3-(β-D-Galactopyranosyloxy)-2-hydroxypropyl (9Z,12Z)-octadeca-9,12-dienoate	GL	1.72693e+06	1.72131e+06	1.70498e+06	540918	381154	383303	1.12068	0.00147405	3.94769	1.98101	up
Ser-Asp-Thr-Glu	Amino acids and derivatives	27123.9	27095	24987	5355.52	8698.55	6186.77	1.11217	0.000181335	3.91317	1.96834	up
1-O-trans-Cinnamoyl-beta-D-glucopyranose	Phenolic acids	196864	183109	167868	38741.2	50339.4	52308.2	1.12321	0.000774099	3.87471	1.95409	up
6-{[6-(3,4-dihydroxy-6-methyl-5-oxooxan-2-yl)-7-hydroxy-2-(3-hydroxyphenyl)-4-oxo-4H-chromen-5-yl]oxy}-3,4,5-trihydroxyoxane-2-carboxylic acid	Organic acids	69647.7	81879	87728.8	17400.9	14709.7	29737.7	1.08218	0.00120601	3.86843	1.95175	up
Acteoside	Heterocyclic compounds	39628.5	50088.5	54053.2	12286.7	12918	12077.7	1.12514	0.0141338	3.85625	1.9472	up
Leu-Ser-Phe-Met-Gln	Amino acids and derivatives	6776.09	6572.11	8591.24	1326.95	1940.49	2445.87	1.09201	0.00512368	3.84006	1.94113	up
3-Methyl-6-methoxy-8-hydroxy-3,4-dihydroisocoumarin	Lignans and Coumarins	298511	322299	298834	95412.2	92344.3	52261.5	1.09275	0.000571157	3.83156	1.93793	up
Val-Glu-Phe-Asp	Amino acids and derivatives	52711.3	48449.1	46179.2	8449.66	19516.1	10915.8	1.0699	0.00203387	3.78944	1.92199	up
Glycitin	Flavonoids	27668.3	27609.2	21872.6	6128.07	7138.57	7246.99	1.125	0.00845965	3.76092	1.91109	up
4-O-hexopyranosylhex-2-ulofuranose	Others	102704	107650	97113.3	24338.8	27676.7	30305	1.13007	0.000155261	3.735	1.90111	up
3-(3-hydroxyphenyl)-2-(4-hydroxyphenyl)-5-[(E)-2-(3-hydroxyphenyl)ethenyl]-2,3-dihydro-1-benzofuran-7-ol	Benzene and substituted derivatives	17115.5	14829.8	15868.6	3465.25	4482.48	4888.53	1.12071	0.000324008	3.72491	1.89721	up
Isospinosin	Flavonoids	25177.5	23947.1	22006.6	5845.02	7568.02	5868.72	1.12508	0.000291696	3.68904	1.88325	up
7-Ethyl-10-(4-N-aminopentanoic acid)-1-piperidino)carbonyloxycamptothecin	Alkaloids	68848.9	67847.3	66249.5	18193.1	17053.2	19833.6	1.13359	1.5869e-06	3.68456	1.88149	up
2-(6-{2,4-dihydroxy-3-[(1E)-3-hydroxy-3-methylbut-1-en-1-yl]benzoyl}-5-(2,4-dihydroxyphenyl)-3-methylcyclohex-2-en-1-yl)benzene-1,3-diol	Benzene and substituted derivatives	27074.5	31988.5	13282.6	8406.86	5049.39	6214.21	1.02075	0.0842011	3.67788	1.87888	up
6-{4-[2-(2,4-dihydroxyphenyl)-2-oxoethyl]-2-[(3,3-dimethyloxiran-2-yl)methyl]-5-hydroxy-3-methoxyphenoxy}-3,4,5-trihydroxyoxane-2-carboxylic acid	Organic acids	105990	83134.5	69554.5	22635.4	24654.1	23925.8	1.11529	0.0274322	3.63235	1.8609	up
6-({6-[6-(2,4-dihydroxyphenyl)-2-{3-[3-(2,4-dihydroxyphenyl)propanoyl]-2,6-dihydroxyphenyl}-4-methylcyclohex-3-ene-1-carbonyl]-2,2-dimethyl-2H-chromen-5-yl}oxy)-3,4,5-trihydroxyoxane-2-carboxylic acid	Organic acids	13419.9	14524.6	11110.9	3346.63	3250.3	4175.04	1.1195	0.00726512	3.62565	1.85824	up
Tyr-Abu-OH	Amino acids and derivatives	10674.7	6142.98	5021.83	1935.46	1475.41	2643.95	1.03689	0.0878855	3.60696	1.85078	up
[(2R,3S,4S,5R,6S)-6-[(3aR,7R,7aR)-7-hydroxy-2,2,5,7-tetramethyl-1-oxospiro[3,7a-dihydroindene-6,1'-cyclopropane]-3a-yl]oxy-5-acetyloxy-4-hydroxy-2-(hydroxymethyl)oxan-3-yl] (Z)-3-(4-hydroxyphenyl)prop-2-enoate	Others	26027.6	22318	25244.8	6017.56	8098.63	6407.11	1.12252	0.000647965	3.5857	1.84225	up
(2E,4E)-12-hydroxy-13-(hydroxymethyl)-14-methoxy-3,5,7-trimethyl-14-oxotetradeca-2,4-dienoic acid	FA	4195.57	4462.75	4768.4	2135.08	862.06	749.06	1.02602	0.0107482	3.58409	1.84161	up
[2,6-dihydroxy-4-(3,5,7-trihydroxy-3,4-dihydro-2H-1-benzopyran-2-yl)phenyl]oxidanesulfonic acid	Organic acids	11162.5	9402.71	9201.2	2614.11	2694.45	3034.7	1.12822	0.00581164	3.56771	1.835	up
2-(Ethylsulfanyl)-6-methoxy-1h-benzimidazole	Benzene and substituted derivatives	388739	381954	387930	103398	112796	109702	1.13547	3.31003e-07	3.55519	1.82993	up
Xylobiose	Others	241099	252318	231791	62979.9	71849	70195.4	1.1333	0.000186202	3.53718	1.8226	up
Firocoxib	Benzene and substituted derivatives	9534.31	6358.38	5204.62	3024.73	1830.71	1137.85	1.01145	0.0441471	3.52016	1.81564	up
Cnicine	Others	437571	281966	455175	85934.1	93413	155074	1.06274	0.0241829	3.51267	1.81257	up
cis-4-Octenedioic acid	Lipids	22057.3	19451.6	18165.2	4345.01	6614.47	6140.66	1.10913	0.00118015	3.48969	1.8031	up
Ala-His-Tyr-Glu	Amino acids and derivatives	34310.9	36281.8	28034.2	14161.1	4583.27	9589.5	1.01303	0.00336888	3.48088	1.79945	up
Glucosinalbin	Organic acids	99599.8	110188	98244.5	29024.7	28722.2	30748.4	1.13383	0.00211159	3.48077	1.79941	up
Ser-Ile-Phe-Glu	Amino acids and derivatives	18471.6	21370	26420.5	6671.56	6626.56	5743.88	1.11742	0.0196591	3.47979	1.799	up
3'-Benzyloxy-5,6,7,4'-tetramethoxyflavone	Flavonoids	14519.7	12704.1	14175.5	5083.49	4612.7	2205.81	1.0523	0.00161679	3.47835	1.7984	up
Homoveratric acid	Phenolic acids	3567.44	2655.8	2013.63	1002.27	918.72	450.78	1.0271	0.0360914	3.47288	1.79613	up
Phe-gly	Amino acids and derivatives	17006.7	16044.8	15251.6	2458.88	5825.14	5662.65	1.04298	0.00319296	3.46341	1.79219	up
2,2-Dimethyl-3,4-bis(4-methoxyphenyl)-2H-1-benzopyran-7-ol acetate	Benzene and substituted derivatives	6922.64	7473.43	6430.63	2197.78	1481.98	2368.76	1.10417	0.000280104	3.44327	1.78378	up
6-{[2-(2,4-dihydroxyphenyl)-7-methoxy-6-(3-methylbut-1-en-1-yl)-3-(3-methylbut-2-en-1-yl)-4-oxo-4H-chromen-5-yl]oxy}-3,4,5-trihydroxyoxane-2-carboxylic acid	Benzene and substituted derivatives	27546.4	23966.1	26188.7	6440.35	7739.1	8465.55	1.12454	0.000448023	3.43128	1.77874	up
N-Acetylglucosamine-1-phosphate	Others	26550.5	24184.3	16628.5	5300.02	9052.6	5307.18	1.06728	0.0210724	3.42645	1.77671	up
9-Hydroxycalabaxanthone	Flavonoids	85064.4	131550	120479	30263.2	33492.2	34687.7	1.10786	0.0287635	3.42425	1.77579	up
(4aR)-4,8aalpha-Dimethyl-6alpha-[1-methyl-1-(beta-D-glucopyranosyloxy)ethyl]-1,2,4abeta,5,6,7,8,8a-octahydronaphthalene-2-one	Others	2013.34	1571.37	1412.42	659.48	463.86	338.17	1.07246	0.0100445	3.41916	1.77364	up
3-Hydroxybutyric acid	Organic acids	14893.6	15354.3	23152.4	5185.69	5673.62	4764.8	1.10273	0.0412614	3.41781	1.77307	up
Ile-Trp-Tyr	Amino acids and derivatives	565173	509141	531980	202221	139907	131474	1.10909	0.000284028	3.39165	1.76199	up
Citbismine C	Heterocyclic compounds	192121	167885	160006	62437.1	53450.7	37566	1.1003	0.000778591	3.38872	1.76074	up
Cellobiotol	Steroids	38653.6	39753.3	37004.1	5400.43	13938.7	15060.8	1.01429	0.00893057	3.35498	1.7463	up
Colchicine	Alkaloids	7947.19	7591.3	6684.24	2414.26	2136.89	2149.5	1.12962	0.00356241	3.3165	1.72966	up
Aminomethylcarbamic acid	Organic acids	3375.96	3780.23	2911.86	702.72	1029.05	1319.18	1.08104	0.00240779	3.29997	1.72245	up
Gln-Glu-His	Amino acids and derivatives	27931	28849	28426.1	6348.75	8936.02	10575.6	1.10318	0.0027358	3.29485	1.72021	up
[2-hydroxy-6-(3-methylbut-2-en-1-yl)-4-{1-oxo-1-[2,4,6-trihydroxy-3-(3-methylbut-2-en-1-yl)phenyl]propan-2-yl}phenyl]oxidanesulfonic acid	Organic acids	79279.3	118859	68939.9	22086.5	37772.7	21419.6	1.05166	0.0430968	3.28595	1.71631	up
Ethionamide	Heterocyclic compounds	32500.8	30535.2	37100.3	9674.35	7434.94	13455.8	1.08857	0.000944401	3.27617	1.71201	up
Pinolenic Acid ethyl ester	FA	2.20066e+06	2.06096e+06	2.16876e+06	703157	743076	537950	1.12013	0.000105003	3.24082	1.69636	up
Globotriose	Others	80741	86773.1	81041.6	34534.4	20339.6	21861.9	1.09451	0.00206533	3.23911	1.6956	up
p-Toluenesulfonic acid	Benzene and substituted derivatives	4570.64	3512.12	4708.42	1642.87	1141.56	1208.54	1.10197	0.00814305	3.20343	1.67962	up
(+)-Usnic acid	Phenolic acids	25252.3	16523.7	15517.1	4715.16	6817.51	6514.19	1.07741	0.0462317	3.17468	1.66661	up
Alantolactone	Terpenoids	451567	414153	393424	152483	122415	124538	1.12509	0.000508634	3.15231	1.65641	up
5,7-dihydroxy-2-phenyl-6,8-bis[3,4,5-trihydroxy-6-(hydroxymethyl)oxan-2-yl]-3,4-dihydro-2H-1-benzopyran-4-one	Benzene and substituted derivatives	87340.2	78963.6	76731.9	22681.7	27866.3	26554.9	1.12733	0.000736031	3.1521	1.65631	up
Lys-Ala	Amino acids and derivatives	115899	113176	121183	28436.3	33546.4	49599.8	1.0932	0.00284821	3.13901	1.65031	up
(1R,2S,4S,5R,10R,11S)-5-hydroxy-16-[(1S)-1-[(1S,2R,4R,6S)-2-hydroxy-1,6-dimethyl-3,7-dioxabicyclo[4.1.0]heptan-4-yl]ethyl]-10-methyl-3-oxapentacyclo[9.8.0.02,4.05,10.014,19]nonadeca-7,14(19),15,17-tetraen-9-one	Benzene and substituted derivatives	65771.9	74215.4	64359.7	21652.3	24927.1	18585.1	1.12117	0.000648887	3.13586	1.64886	up
Tyr-Val-Asn	Amino acids and derivatives	28893.7	26031	29758.2	9200.1	9011.74	8861.74	1.13326	0.0032285	3.12788	1.64518	up
Aminohippuric acid	Amino acids and derivatives	160542	160833	111406	49282.9	56398.3	33570.2	1.07424	0.0160991	3.10791	1.63594	up
6-O-Acetylarbutin	Phenolic acids	5748.51	5339.88	5875.54	2615.14	1395.65	1450.43	1.07251	0.00479099	3.10625	1.63518	up
3,4,5-trihydroxy-6-[2-methoxy-4-(3-oxobut-1-en-1-yl)phenoxy]oxane-2-carboxylic acid	Benzene and substituted derivatives	58319.5	57880.3	59809.7	17868.7	20537.6	18687.1	1.13333	5.18047e-06	3.08284	1.62426	up
Leu-Leu-Leu-Pro-Gly	Amino acids and derivatives	18383.6	19369.8	16304.5	6203.01	4577.74	6846.53	1.10664	0.000629102	3.06672	1.61669	up
1-Myristoleoyl-2-vaccenoyl-sn-glycero-3-phosphoethanolamine	GP	203964	175021	140045	43863.6	58011.7	69004.5	1.08646	0.0146141	3.0374	1.60284	up
Dihydrorobustic acid	Organic acids	55105.7	64331	52369.3	16713.2	19653.7	20281.7	1.12307	0.00527326	3.03284	1.60067	up
2-Aminoisobutyric acid	Organic acids	4306	4804.24	4439.05	1648	1535.2	1302.67	1.12567	0.000171623	3.02044	1.59476	up
N-Adenylyl-L-phenylalanine	Nucleotides and derivatives	24113.6	24959.8	23826	4664.03	9782.53	9746.91	1.04585	0.00871423	3.01319	1.59129	up
6-Benzylthioguanine	Nucleotides and derivatives	2068.65	1097.63	2014.41	727.8	634.1	369.96	1.00254	0.0552609	2.9914	1.58082	up
N-(2-hydroxyethyl)icosanamide	Organic acids	27040.5	28752.1	28112.2	8535.1	7052.11	12488.3	1.08793	0.00434155	2.98854	1.57944	up
Varespladib	Benzene and substituted derivatives	8570.48	7751.47	7755.29	2741.92	3283.56	2076.54	1.10307	0.000378149	2.97176	1.57132	up
6-{4-[3-(4,5-dihydroxy-7-methoxy-2,2-dimethyl-3,4-dihydro-2H-1-benzopyran-6-yl)-3-oxoprop-1-en-1-yl]phenoxy}-3,4,5-trihydroxyoxane-2-carboxylic acid	Organic acids	3.50842e+06	2.25881e+06	3.71429e+06	715046	1.41022e+06	1.06695e+06	1.03389	0.0288704	2.9702	1.57056	up
1-naphthol 6'-O-malonylglucoside	Others	25463.7	25639.9	27764.9	8840.42	9118.41	8667.77	1.13452	0.00135835	2.96202	1.56658	up
6-Hydroxy-de-O-methyllasiodiplodin	Others	1.58663e+06	1.35561e+06	1.42267e+06	548439	529135	397612	1.11331	0.000604926	2.95889	1.56505	up
Schisandrin	Heterocyclic compounds	220601	216093	191230	82765.2	76994.9	53061.6	1.09893	0.000426604	2.95047	1.56094	up
3'-Demethyletoposide	Lignans and Coumarins	19342.9	17167.3	14896.1	8259.6	5027.62	4159.93	1.0585	0.00320829	2.9464	1.55895	up
Bisdemethoxycurcumin	Phenolic acids	406625	351428	314825	114749	124645	124868	1.12427	0.0115518	2.94535	1.55844	up
methyl 5'-oxo-1-[3,4,5-trihydroxy-6-(hydroxymethyl)oxan-2-yl]oxy-4'-[1-[3-[4-[3,4,5-trihydroxy-6-(hydroxymethyl)oxan-2-yl]oxyphenyl]prop-2-enoyloxy]ethyl]spiro[4a,7a-dihydro-1H-cyclopenta[c]pyran-7,2'-furan]-4-carboxylate	Others	891802	920830	874693	322032	314706	277581	1.13187	6.73831e-06	2.93915	1.5554	up
6-{5-[(E)-2-(3,4-dihydroxyphenyl)ethenyl]-3,4-dihydroxy-2-[(1E)-3-methylbut-1-en-1-yl]phenoxy}-3,4,5-trihydroxyoxane-2-carboxylic acid	Organic acids	32397.5	43593.3	39831.2	15110.8	14863.5	9494.42	1.08187	0.00576292	2.93453	1.55313	up
(1RS,2RS)-Guaiacylglycerol 1-glucoside	Others	22765.8	24932.8	22542	9264.04	8740.34	5940.16	1.09951	0.000434265	2.93347	1.55261	up
trans-Resveratrol 4'-O-glucuronide	Others	940481	872601	854514	304591	286197	318985	1.13269	0.000677253	2.93216	1.55196	up
Leiocarposide	Benzene and substituted derivatives	24510.3	26937.6	19822.9	5533.47	8820.62	9958.12	1.06752	0.00549086	2.93149	1.55163	up
Pro-Thr-Val-Asn-Cys	Amino acids and derivatives	217409	202418	199030	65197.6	78414.5	69998.6	1.12935	9.57828e-05	2.89713	1.53462	up
7-hydroxy-6-methoxy-3-(2,3,4,6-tetrahydroxyphenyl)-4H-chromen-4-one	Others	43515.4	46429.6	42325.8	12236.5	18361.4	15104	1.10932	0.000360159	2.89421	1.53317	up
Thr-Glu-Arg-Glu	Amino acids and derivatives	140934	151673	126172	35534.2	51388.4	57791.7	1.092	0.000817716	2.89384	1.53298	up
N-(4-aminobutyl)-3-[3-methoxy-4-(sulfooxy)phenyl]prop-2-enimidic acid	Organic acids	43228	26600.2	21762	12123.4	10809.1	8810.91	1.04111	0.0887424	2.88533	1.52874	up
Dimethyl 2,6-dimethyl-4-(2-nitrophenyl)-3,5-pyridinedicarboxylate	Heterocyclic compounds	134903	128657	119177	50866	36397.4	45950.5	1.11437	0.000189277	2.87311	1.52261	up
Prenyl arabinosyl-(1->6)-glucoside	FA	437082	446011	425585	146307	152923	156844	1.1352	2.77176e-05	2.86944	1.52077	up
Tyr-Gly	Amino acids and derivatives	399141	364439	225796	100202	143252	101422	1.05245	0.0476438	2.86879	1.52044	up
S-Phenyl-N-acetylcysteine	Organic acids	55006.6	51165.4	48029.6	23916.7	14366.9	15546.5	1.08719	0.00140423	2.8646	1.51833	up
Glu-Glu-Gly-Gln-Arg	Amino acids and derivatives	81752.3	74896.3	81479.1	30498.4	28530.7	24294.3	1.12552	7.68357e-05	2.85787	1.51494	up
L-3-Phenyllactic acid	Organic acids	7592.9	7292.39	8103.82	2821.07	2916.75	2348.77	1.12532	0.000126573	2.84287	1.50735	up
Deacetylnomilinic acid	Terpenoids	14317.9	13472.3	15555	6928.43	4509.61	3874.87	1.07747	0.00207083	2.83063	1.50112	up
Glucovanillin	Benzene and substituted derivatives	32617	34608.6	33864.4	7274.69	15689.8	12770	1.04713	0.00954759	2.82892	1.50025	up
Kaempferol 3-[6''-(3-hydroxy-3-methylglutaryl)glucoside]-7-glucoside	Flavonoids	122034	126893	126660	52781.6	36993	43043.7	1.11454	0.0013509	2.82782	1.49969	up
1-Acetylisatin	Alkaloids	12110.8	13107.1	12734.2	5640.84	3722.65	4076.01	1.10387	0.00128152	2.82392	1.4977	up
Diisodityrosine	Amino acids and derivatives	5302.66	5302.04	6262.64	2588.03	1344.1	2117.75	1.0613	0.00183722	2.78805	1.47925	up
2-(3,4-dihydroxyphenyl)-8-[1-(2,4-dihydroxyphenyl)-2-hydroxy-3-(3-hydroxyphenyl)propyl]-3,4-dihydro-2H-1-benzopyran-3,5,7-triol	Benzene and substituted derivatives	78738.1	74781	71613.2	25853.4	27044.8	28086.1	1.13352	0.000795349	2.77995	1.47506	up
Glu-Ala-Asn-Lys-Glu	Amino acids and derivatives	3604.55	5773.92	4113.82	1315.72	1609.01	1964.55	1.06917	0.0397709	2.75957	1.46444	up
Tachioside	Phenolic acids	69871.6	72265.1	73003.4	26430.8	24814	27069.8	1.13443	6.96384e-06	2.74712	1.45792	up
Phenylalanylserine	Amino acids and derivatives	35796.6	39325.2	38295.7	14929	12931.4	13442.7	1.13052	0.000189806	2.74598	1.45732	up
(4-{3-[2,4-dihydroxy-5-(3-methylbut-2-en-1-yl)phenyl]-2-hydroxy-3-oxopropyl}-2-(3-methylbut-2-en-1-yl)phenyl)oxidanesulfonic acid	Organic acids	232176	236205	214472	77184	80590.8	91248.9	1.12888	0.000166712	2.74212	1.45529	up
[(5-{[5,7-dihydroxy-2-(3-hydroxyphenyl)-4-oxo-3,4-dihydro-2H-1-benzopyran-3-yl]oxy}-3,4-dihydroxyoxolan-2-yl)methoxy]sulfonic acid	Organic acids	3363.33	3622.03	2356.47	1334.15	779.26	1294.89	1.04354	0.0214821	2.74091	1.45465	up
Asn-Ser	Amino acids and derivatives	27259.2	27151	25527.9	6314.78	10824.5	12167.1	1.05897	0.00651718	2.72766	1.44767	up
6-(3-{8-[3,7-dihydroxy-2-(3-hydroxyphenyl)-3,4-dihydro-2H-1-benzopyran-4-yl]-3,5,7-trihydroxy-3,4-dihydro-2H-1-benzopyran-2-yl}phenoxy)-3,4,5-trihydroxyoxane-2-carboxylic acid	Organic acids	6824.93	8356.28	7384.98	3430.57	2635.06	2207.56	1.09501	0.00139674	2.72763	1.44765	up
1-Stearoyl-sn-glycerol	GL	38554.6	58575.3	62316.2	19542.1	26296.5	12689.4	1.01397	0.0267122	2.72427	1.44587	up
(2-Allyl-phenoxy)-acetic acid	Benzene and substituted derivatives	110533	116862	116537	41793.4	43464.6	41590.2	1.13526	0.00034423	2.71136	1.43902	up
3,4-dihydroxy-5-{[(2E)-3-[4-hydroxy-3-(sulfooxy)phenyl]prop-2-enoyl]oxy}cyclohex-1-ene-1-carboxylic acid	Organic acids	162621	155586	143282	51544.8	58564.8	60617.2	1.12782	0.000718704	2.70309	1.43461	up
Flavonol 3-O-D-xylosylglucoside	Flavonoids	582217	633038	498720	224897	208734	207891	1.12347	0.0106123	2.67173	1.41777	up
Arg-His-Ser	Amino acids and derivatives	85602.8	80727.1	77166.9	31039.2	32639	27613.7	1.12866	0.000219761	2.66723	1.41534	up
NCGC00380505-01_C23H30O12_3,4-Dihydroxy-5-[(6-O-{[4-(2-hydroxy-2-propanyl)-1-cyclohexen-1-yl]carbonyl}-beta-D-glucopyranosyl)oxy]benzoic acid	Organic acids	22397	21181.1	19307	6062.57	9222.69	8336.53	1.09763	0.000555576	2.66216	1.4126	up
Populin	Benzene and substituted derivatives	148910	111199	106966	45281.2	47270.9	45439.7	1.11031	0.0289166	2.66013	1.41149	up
10-Hydroxyloganin	Others	105863	110338	70129.5	33028.7	37638.1	37163.8	1.0843	0.0412207	2.65537	1.40891	up
Oleoyl Ethanolamide-d4	Lipids	900133	857742	879726	452774	274417	266873	1.07477	0.00980951	2.65335	1.40782	up
2-Methyl-4-phenylbut-3-yn-2-ol	Benzene and substituted derivatives	3290.7	2899.17	3457.58	1061.56	1104.35	1471.46	1.10615	0.000881083	2.65231	1.40725	up
1,3-Diazaspiro[4.6]undecane-2,4-dione	Others	2574.47	2394.58	2566.87	897.62	986.76	962.56	1.13318	0.000250982	2.64702	1.40437	up
Amygdalin	Alkaloids	99589.3	108721	80206.8	35126.2	35877.4	38417.4	1.11519	0.0181249	2.63676	1.39877	up
N-(5-benzoyl-4-phenyl-1,3-thiazol-2-yl)benzamide	Alcohol and amines	4801.85	7094.86	5281.11	1969.57	2869.58	1686.49	1.05506	0.0204823	2.63236	1.39636	up
16-oxo-palmitate	Lipids	13711.1	12737.2	13124.5	4147.32	6023.14	4883.84	1.10895	0.00091344	2.62867	1.39433	up
2-Acetyl-3-ethylpyrazine	Alkaloids	11268.2	9841.44	8410.07	2917.1	3703.43	4615.31	1.08175	0.00614652	2.62728	1.39357	up
N-(2-(Methylamino)ethyl)-5-isoquinolinesulfonamide	Alcohol and amines	11606.8	10832.8	11159.4	4405.68	5258.74	3154.91	1.08669	0.00363619	2.62097	1.3901	up
(L-Prolyl)adenylate	Nucleotides and derivatives	17546	14291.6	16596	7085.36	4103.44	7290.95	1.05567	0.00214412	2.6209	1.39006	up
Dimethoxycurcumin	Phenolic acids	69459.7	65076.1	62249.9	25516.8	30276.3	19620	1.09814	0.00078236	2.60944	1.38374	up
Nicotine glucuronide	Alkaloids	57665.3	59438	71199.1	27233.1	28053.1	16987.1	1.06994	0.00247618	2.60542	1.38152	up
Aspartylglutamate	Amino acids and derivatives	63797.4	62403.1	59270.2	21701.7	24279.6	25314.8	1.13008	3.52693e-05	2.60142	1.3793	up
alpha-Arbutin	Terpenoids	26410.6	30906	24936.3	10223.2	11375	10493.8	1.12351	0.00930806	2.56304	1.35785	up
Dihydrozeatin riboside	Nucleotides and derivatives	24236.3	27193.5	25973.8	9572.92	10889.6	9875.4	1.12984	0.000670845	2.55138	1.35128	up
Thr-Asn-Lys-Glu	Amino acids and derivatives	111704	107330	108027	41202.1	44721.3	42294.5	1.13455	5.09929e-06	2.55082	1.35096	up
1-Deoxyvaleric-acid	Organic acids	998328	957544	907937	409466	352320	363544	1.12891	0.000132761	2.54486	1.34759	up
Urate D-ribonucleotide	Nucleotides and derivatives	45016.2	48081.2	41831.1	16837.9	18770.5	17756.2	1.12971	0.00227424	2.52843	1.33824	up
2-Phenylbutyric acid	Organic acids	66360.3	67224.6	69592.7	26680.7	27728.1	26220.8	1.13519	6.4746e-05	2.51989	1.33336	up
7,8-Dimethyl-10-(2'-acetoxyethyl)isoalloxazine	Heterocyclic compounds	38866.7	45200.3	33032.2	14621.8	16012	15975.1	1.11257	0.0201871	2.51238	1.32906	up
Diprenorphine	Benzene and substituted derivatives	101614	114038	107783	36176.6	52770.8	39890.9	1.10214	0.000772976	2.5104	1.32792	up
Ala-Tyr	Amino acids and derivatives	12995.2	11266.7	10698.3	5691.94	3537.81	4718.88	1.08142	0.00173612	2.50636	1.32559	up
(E)-5-Isopropyl-8-methylnona-6,8-dien-2-one	Others	435850	417461	384410	180282	167857	145823	1.1226	0.000369443	2.5057	1.32521	up
N-Acetyl-L-tyrosine	Amino acids and derivatives	9508.3	9898.74	9591.64	3478.15	3892.23	4341.82	1.12497	0.000323934	2.47594	1.30798	up
3,5-Dihydroxyphenyl 1-O-(6-O-galloyl-beta-D-glucopyranoside)	Benzene and substituted derivatives	28250.5	22930	17888.3	7979.42	10544.4	9388.94	1.07413	0.0378144	2.47445	1.30711	up
Glu-Tyr-Tyr	Amino acids and derivatives	31362.9	34453.6	36599.5	13779.5	13035.7	14604.5	1.12782	0.00313441	2.47264	1.30605	up
Capsorubin	Others	95950.3	149849	142690	45298.8	60415.5	51840.6	1.06694	0.0378382	2.46574	1.30202	up
5-O-beta-D-mycaminosyl-20-oxotylonolide	Others	37746.5	39547.6	39894.6	21304.2	14302.3	12432.7	1.07126	0.0100283	2.43944	1.28655	up
(R)-1-O-b-D-glucopyranosyl-1,3-octanediol	Others	9361.35	9644.41	8692.36	4026.4	2400.58	4949.17	1.0293	0.0104316	2.43475	1.28378	up
3,4,5-trihydroxy-6-(4-{[2-methoxy-4-(prop-2-en-1-yl)phenoxy]carbonyl}phenoxy)oxane-2-carboxylic acid	Organic acids	531953	505328	505390	191738	229220	215337	1.12791	3.88268e-05	2.42446	1.27766	up
6-[[4-(1,3-Dioxoisoindol-2-yl)phenyl]carbamoyl]-3,4-dimethylcyclohex-3-ene-1-carboxylic acid	Organic acids	192686	170754	169450	76687.5	72501.5	72040.1	1.13007	0.00402667	2.40877	1.2683	up
Tyr-Cys-Trp	Amino acids and derivatives	143770	164629	140724	67331.8	60063.3	59485.7	1.12471	0.0038116	2.40326	1.26499	up
Aspergillic acid	Organic acids	21438.7	20245.8	21251.5	11276.2	8501.21	6422.12	1.06829	0.00922673	2.40218	1.26435	up
Ile-Val-Ile-Phe-Asn	Amino acids and derivatives	31354.4	25479.6	28217.3	10534.5	11966	12956	1.11552	0.00454873	2.39876	1.26229	up
Glycyrrhizin	Others	20469.9	28335	25863.4	8442.71	10449	12387.9	1.07702	0.0122503	2.38712	1.25527	up
9-Fluorenone	Others	723041	724514	664624	312107	281954	290798	1.13119	0.000499077	2.38702	1.25521	up
2-(Dimethylamino)ethyl hydrogen sulfate	Organic acids	36680.8	38060.4	44640.8	17746.8	16999.1	15319.9	1.12004	0.00719945	2.3845	1.25369	up
{2-hydroxy-5-[(1E)-3-oxo-3-[(3,4,5,6-tetrahydroxyoxan-2-yl)methoxy]prop-1-en-1-yl]phenyl}oxidanesulfonic acid	Organic acids	1899.9	2321.21	2962.75	1172.72	842.48	1001.74	1.06473	0.0365671	2.38117	1.25167	up
6-[3,7-dihydroxy-2-(3-hydroxyphenyl)-3,4-dihydro-2H-1-benzopyran-4-yl]-8-[3,7-dihydroxy-2-(4-hydroxy-3-methoxyphenyl)-3,4-dihydro-2H-1-benzopyran-4-yl]-2-(3-hydroxyphenyl)-3,4-dihydro-2H-1-benzopyran-3,5,7-triol	Benzene and substituted derivatives	38748.9	40071.3	36801.2	14657	10700.1	23580.6	1.01333	0.0227319	2.36262	1.24039	up
6-Hydroxyflavone	Flavonoids	141342	148761	157738	62528.6	60902.2	67051.9	1.13069	0.00101847	2.35108	1.23332	up
Lys-Nap-OH	Amino acids and derivatives	6886.5	6422.17	7785.83	2931.08	2507.44	3535.84	1.09811	0.00175579	2.35053	1.23299	up
3,4,5-trihydroxy-6-{[11-hydroxy-2,2,5-trimethyl-10-oxo-12-(6,7,11-trihydroxy-2,2,5-trimethyl-10-oxo-3,4,5,10-tetrahydro-2H-1-oxa-5-azatetraphen-4-yl)-5,10-dihydro-2H-1-oxa-5-azatetraphen-6-yl]oxy}oxane-2-carboxylic acid	Organic acids	213484	218036	208211	100941	69240.5	102402	1.08901	0.00516032	2.34692	1.23077	up
Ile-Nap-OH	Amino acids and derivatives	14621.4	9548.26	10456.3	6484.33	4950.63	3330.31	1.00201	0.0312794	2.3451	1.22965	up
Glycobismine A	Heterocyclic compounds	33422.8	28251.6	37111.2	13097.3	14067.9	14997	1.11225	0.0148061	2.34299	1.22835	up
Chlorogenic Acid	Phenolic acids	96851.5	109490	103177	40893.7	43880.5	47419.8	1.12692	0.000729903	2.3414	1.22737	up
6-{[3,5-dihydroxy-2-(3-hydroxyphenyl)-4-[3,5,7-trihydroxy-2-(3-hydroxyphenyl)-3,4-dihydro-2H-1-benzopyran-8-yl]-8-[3,4,5-trihydroxy-6-(hydroxymethyl)oxan-2-yl]-3,4-dihydro-2H-1-benzopyran-7-yl]oxy}-3,4,5-trihydroxyoxane-2-carboxylic acid	Organic acids	104751	83560.6	111609	46150.8	42480.7	39927.2	1.10698	0.0175925	2.33295	1.22216	up
(2R,3R)-3-Methylglutamyl-5-semialdehyde-N6-lysine	Organic acids	367728	439243	406501	177732	180654	164892	1.1256	0.00578286	2.31898	1.21349	up
Gossypol	Terpenoids	37478.2	39388.3	35038.9	16523.4	16083.9	15827	1.13218	0.00288781	2.31045	1.20818	up
Methyl 3-(4-Methyl-2,5-dioxo-4-imidazolidinyl)propanoate	Organic acids	1432.72	2125.73	1991.32	705.65	814.2	893.08	1.0761	0.0322071	2.30001	1.20164	up
Selachyl alcohol	Alcohol and amines	100257	102931	101046	42415.5	44730.1	45213.8	1.13496	1.13725e-06	2.29854	1.20072	up
[(2S,3R,4R,5S,6R)-2-{[(2R,3S,4R,5R,6R)-5-acetamido-4,6-dihydroxy-2-(hydroxymethyl)oxan-3-yl]oxy}-4,5-dihydroxy-6-(hydroxymethyl)oxan-3-yl]carbamic acid	Others	25014.7	25131.6	20837.4	10614.6	9190.14	11159.2	1.11313	0.00490329	2.29247	1.1969	up
Methylparaben	Phenolic acids	38188.3	34269.8	33618.2	14395.4	16782.3	15217.4	1.1248	0.00127561	2.28637	1.19306	up
Salsolinol	Heterocyclic compounds	288602	283177	203190	81873.1	121000	136177	1.03369	0.0170489	2.28571	1.19264	up
Asp-Ser-Glu-Asp	Amino acids and derivatives	76683	69955.8	69173	31699.7	33218	29726.3	1.12948	0.00101233	2.28025	1.18919	up
3,4,8,9,10-pentahydroxy-6-oxo-2-[5,6,7-trihydroxy-1-oxo-3-(1,2,3,4-tetrahydroxybutyl)-1H-isochromen-8-yl]-6H-benzo[c]chromene-1-carboxylic acid	Organic acids	27159.7	25343.8	25655.9	9893.36	14168	10267.4	1.0954	0.00362159	2.27679	1.187	up
Clerodin	Heterocyclic compounds	595654	522130	500630	204659	266358	240068	1.10892	0.00190773	2.27598	1.18649	up
6-[5,7-Dihydroxy-2-(4-hydroxy-3-sulooxyphenyl)-4-oxochromen-3-yl]oxy-3,4,5-trihydroxyoxane-2-carboxylic acid	Organic acids	6865.24	4417.31	6139.05	2181.29	2629.67	2851.69	1.06194	0.0385521	2.27357	1.18496	up
Tyr-Nap-OH	Amino acids and derivatives	83486.3	79923.6	80024.9	31823.9	38931	36437.7	1.12429	0.00023416	2.271	1.18333	up
6-({3,5-dihydroxy-2-[3-hydroxy-4-(methoxymethyl)phenyl]-3,4-dihydro-2H-1-benzopyran-7-yl}oxy)-3,4,5-trihydroxyoxane-2-carboxylic acid	Organic acids	38623.6	35767.9	35801.5	15480.6	16677.7	16465.4	1.13245	0.000633805	2.26624	1.1803	up
Ala-TyrMe-OH	Amino acids and derivatives	664698	677623	590870	350583	267466	239243	1.09005	0.00135552	2.255	1.17312	up
Methyl ricinoleate	FA	798809	762723	696772	283804	363548	357217	1.11023	0.000501654	2.24803	1.16866	up
Melilotoside	Benzene and substituted derivatives	2.82299e+06	3.53017e+06	3.26242e+06	1.29451e+06	1.50998e+06	1.47929e+06	1.11421	0.00802547	2.24465	1.16649	up
Asp-Glu-Leu-Asn-Gln	Amino acids and derivatives	94189.2	100036	97117.6	48632.3	42039.4	39266.9	1.12182	0.000273305	2.24216	1.16489	up
Sedoheptulose	Others	250444	259945	263896	106475	122256	117007	1.12997	2.3949e-05	2.23951	1.16318	up
Tyr-Ile-Val-Glu	Amino acids and derivatives	13095.7	17952.7	21812.2	7756.51	8873.71	6976.86	1.04964	0.0549736	2.23919	1.16297	up
Flavonol 3-O-D-xylosylgalactoside	Flavonoids	2.31156e+06	2.24625e+06	2.47925e+06	935078	1.06151e+06	1.15675e+06	1.1204	0.000170958	2.23162	1.15809	up
Abu-Tyr-OH	Amino acids and derivatives	66050.8	66142.1	53554.3	27279.6	29471.5	26607.8	1.11611	0.0119878	2.22828	1.15593	up
HoPhe-Asp-OH	Others	70578.8	78202.8	67265.1	20030	36363.1	40565.6	1.00435	0.0111058	2.22823	1.1559	up
4-[2-(3,4-dihydroxyphenyl)-3,5,7-trihydroxy-3,4-dihydro-2H-1-benzopyran-8-yl]-2-(4-hydroxy-3-methoxyphenyl)-8-[3,4,5-trihydroxy-6-(hydroxymethyl)oxan-2-yl]-3,4-dihydro-2H-1-benzopyran-3,5,7-triol	Benzene and substituted derivatives	67166.9	67758.7	82110.6	21229.2	38970.4	37651.1	1.01635	0.00654843	2.21803	1.14928	up
6-[(3-Aminophenyl)methyl]-4,6-dihydro-4-methyl-2-(methylsulfinyl)-5h-thieno[2',3':4,5]pyrrolo[2,3-d]pyridazin-5-one	Heterocyclic compounds	23435.1	23762.8	19973.8	9309.9	9598.9	11643	1.10823	0.00227869	2.19861	1.13659	up
1-O-vanillyl-β-D-glucose	Benzene and substituted derivatives	45908.3	39639.8	45687.1	20094.8	19657.9	20021.3	1.12764	0.00715533	2.19552	1.13457	up
Diacetyl-8-gingerdiol	Heterocyclic compounds	74009.6	84603.1	86883.6	40975.6	35000	36167.2	1.11903	0.00265101	2.18914	1.13036	up
6-[2-(3-{3-[5-(2,4-dihydroxyphenyl)-6-(5-hydroxy-2,2-dimethyl-2H-chromene-6-carbonyl)-3-methylcyclohex-2-en-1-yl]-2,4-dihydroxyphenyl}-3-oxopropyl)-5-hydroxyphenoxy]-3,4,5-trihydroxyoxane-2-carboxylic acid	Organic acids	41258.7	39328.2	38955.1	15160	18997.8	20543.2	1.10636	0.00168747	2.18537	1.12788	up
Ethyl alpha-linolenate	Lipids	699040	740198	648011	380082	311746	264578	1.09353	0.00114875	2.18239	1.12591	up
Tyr-Tyr-Gln	Amino acids and derivatives	42514.5	30736.4	40683.1	16665.9	13961	21763	1.04755	0.0136432	2.17473	1.12084	up
Cashmiradelphine	Terpenoids	53602	53256.3	54630.2	23755.5	25957.3	24615.9	1.13378	1.29593e-05	2.17263	1.11944	up
3-Methyl-3-butenyl apiosyl-(1->6)-glucoside	Organic acids	9481.37	7760.03	9309.67	3705.05	4424.14	4120.42	1.11161	0.00671262	2.1675	1.11603	up
Trp-Ala-Asp	Amino acids and derivatives	8850.33	7660.56	8025.9	3892.4	3995.58	3446.82	1.12192	0.0018256	2.16473	1.11419	up
Ala-Asp-Thr	Amino acids and derivatives	16322	17293.5	16521.9	7867.3	7942.57	7381.37	1.13327	6.8422e-05	2.16191	1.11231	up
Glu-Glu-Leu-Ile-Thr	Amino acids and derivatives	78833	79332.1	78349.5	37393.7	35195.3	37186.3	1.13482	3.95026e-05	2.15453	1.10737	up
1-hexadecanoyl-2-(9Z,12Z-octadecadienoyl)-sn-glycero-3-phospho-D-myo-inositol	GP	12556.8	13795.7	12434.6	6168.09	6211.28	5655.95	1.1288	0.001279	2.15062	1.10475	up
Cellotetraose	Others	29552.1	22275.2	30253.6	10286.5	13275	14640.3	1.06373	0.014962	2.14861	1.10341	up
1,3,5-Trihydroxyxanthone	Flavonoids	28327.9	24253.3	24089.2	12014.1	12125.4	11669.1	1.12492	0.00965927	2.14111	1.09836	up
6-{[3-(3,4-dimethoxyphenyl)-7-methoxy-8-methyl-4-oxo-4H-chromen-5-yl]oxy}-3,4,5-trihydroxyoxane-2-carboxylic acid	Organic acids	9427.48	9355.94	8595.14	3451.62	5573.43	3856.09	1.06231	0.00925318	2.12548	1.08779	up
Tenovin-6	Benzene and substituted derivatives	104258	103646	100729	46997.5	50776.4	47484.7	1.13371	4.90228e-06	2.12472	1.08727	up
Icaritin	Flavonoids	8594.21	9185.41	7644.1	2770.88	5387.13	3843.33	1.01382	0.0121949	2.11841	1.08298	up
6-{[12-(6,11-dihydroxy-2,2,5-trimethyl-10-oxo-3,4,5,10-tetrahydro-2H-1-oxa-5-azatetraphen-4-yl)-11-hydroxy-2,2,5-trimethyl-10-oxo-5,10-dihydro-2H-1-oxa-5-azatetraphen-6-yl]oxy}-3,4,5-trihydroxyoxane-2-carboxylic acid	Organic acids	575388	613292	564356	292195	272044	267863	1.13089	0.000372068	2.10676	1.07502	up
Cassitoroside	Quinones	216703	204708	151605	80653.6	91225	100186	1.07408	0.029921	2.10617	1.07462	up
7-Oxohernangerine	Alkaloids	10300.9	9547.54	11380.2	5131.67	4583.67	5171.65	1.11948	0.00484456	2.09771	1.06881	up
[(5,6,12,13,14-pentahydroxy-9-oxo-11-{6,7,13,14-tetrahydroxy-3,10-dioxo-2,9-dioxatetracyclo[6.6.2.0,(1).0(1)(1),(1)]hexadeca-1(15),4,6,8(16),11,13-hexaen-5-yl}-3,8-dioxatricyclo[8.4.0.0(2),]tetradeca-1(14),10,12-trien-4-yl)methoxy]sulfonic acid	Organic acids	4812.7	5684.32	7582.27	3497.9	2111.96	3012.42	1.00033	0.042357	2.09681	1.0682	up
Manniflavanone	Others	17695.4	16257.1	15377.5	8325.34	6855.77	8454.91	1.111	0.000764641	2.08707	1.06148	up
(-)-Oleoside 11-methyl ester	Terpenoids	142918	122746	113994	50312.6	64198.9	67505.8	1.08715	0.00522934	2.08584	1.06063	up
Catalposide	Terpenoids	19133.5	14115	13351.5	6410.83	8102.81	7836.35	1.06672	0.0381418	2.08501	1.06005	up
alpha-Mangostin	Flavonoids	101721	112593	97751.7	44928	55144.9	49715.9	1.1152	0.00104473	2.08337	1.05892	up
Polydextrose	Others	1.19089e+07	1.07619e+07	1.16654e+07	5.8774e+06	5.53801e+06	5.10584e+06	1.12538	0.000366814	2.0783	1.0554	up
CDP-ethanolamine	Nucleotides and derivatives	3654.12	3009.89	4369.35	2375.25	1428.67	1511.34	1.00804	0.0206555	2.07579	1.05366	up
Trehalose-6-phosphate	Others	124983	123157	116970	56137	57558	62729.1	1.12983	4.81184e-05	2.0695	1.04928	up
Siphonol E	Benzene and substituted derivatives	7068.68	7769.13	7641.33	3372.96	3362.15	4127.79	1.11381	0.000358741	2.06935	1.04918	up
[(1R,2S,3R,6R,8S,12S,13S,14R,15R,16S,17S)-12,15,16-trihydroxy-9,13,17-trimethyl-4,11-dioxo-5,18-dioxapentacyclo[12.5.0.01,6.02,17.08,13]nonadec-9-en-3-yl] (2R)-2-acetyloxy-2-methylbutanoate	Terpenoids	175755	167237	157104	70971.8	83584.2	87163.6	1.11581	0.000308728	2.06891	1.04887	up
7-(5-Formyl-3,6-dihydroxy-7-methoxy-1-methyl-8-propan-2-ylnaphthalen-2-yl)-2,8-dihydroxy-3-methoxy-6-methyl-4-propan-2-ylnaphthalene-1-carbaldehyde	Benzene and substituted derivatives	7251.28	8474.15	9038.83	4517.6	3996.41	3492.25	1.09629	0.00505363	2.06261	1.04447	up
Asp-HoPhe-OH	Amino acids and derivatives	497801	504163	456832	229229	232709	252385	1.1282	0.000771209	2.04221	1.03013	up
alpha-D-xylosyl-(1->6)-beta-D-glucosyl-(1->4)-beta-D-glucose	Alcohol and amines	8968.25	8076.82	8901.89	4267.41	5224.05	3224.85	1.05786	0.00688759	2.04045	1.02889	up
1,2-Disinapoylgentiobiose	Benzene and substituted derivatives	177090	179692	180372	85885.2	91349.8	87052.1	1.13476	9.41421e-06	2.03246	1.02323	up
Acetaminophen glucuronide	Others	557183	666552	620212	267439	306466	337789	1.1047	0.00228078	2.02255	1.01618	up
Daphnin	Lignans and Coumarins	100384	98522.3	90800.1	41225	52023.7	50135.9	1.10966	0.000423698	2.02049	1.0147	up
Deoxycalyxin A 3'-hydroperoxide	Others	115420	128953	122240	50344.7	81005.5	51420	1.04092	0.0158519	2.00587	1.00423	up
3-(2,3,4-trihydroxy-5-methoxyphenyl)prop-2-enoic acid	Benzene and substituted derivatives	23354.9	21321.7	23117.8	11176.9	10893.1	11753.3	1.13006	0.00105478	2.00437	1.00315	up
HoPhe-HoPhe-OH	Others	5767.74	8093.5	6312.75	13805.1	13069.2	13578.4	1.09113	0.00649715	0.498705	-1.00374	down
aldehydo-D-ribose	Others	26686.8	26480.8	24611.3	50620.1	54193.1	52115.2	1.13146	9.55613e-05	0.495633	-1.01266	down
3,4,5-trihydroxy-6-{[3-hydroxy-2-(phenylmethylidene)heptyl]oxy}oxane-2-carboxylic acid	Benzene and substituted derivatives	11798.9	9271.97	12799.1	20269	23744.4	24402.9	1.08291	0.00259329	0.495058	-1.01433	down
Aspartyllysyllysine	Amino acids and derivatives	3849.23	4096.26	3047.33	8388.51	7504.85	6522.76	1.0811	0.00712292	0.490398	-1.02798	down
6-[(4,5-dihydroxy-7-methoxy-2,2-dimethyl-3,4-dihydro-2H-1-benzopyran-6-yl)oxy]-3,4,5-trihydroxyoxane-2-carboxylic acid	Organic acids	48956.4	50247	47204.1	85564.7	110697	102962	1.10903	0.0194456	0.48929	-1.03124	down
Cyclo-(L-Val-L-Phe)	Benzene and substituted derivatives	261454	272966	278728	594787	542749	525470	1.1288	0.00362115	0.488962	-1.03221	down
Myricitrin	Flavonoids	4904.1	4602.41	5905.6	11060.8	12544.1	8037.45	1.04375	0.0456047	0.487072	-1.03779	down
4-[(3Z)-4-(4-hydroxyphenyl)hex-3-en-3-yl]benzene-1,2-diol	Benzene and substituted derivatives	6581.88	7416.46	4516.05	13356.1	12380.5	12446.5	1.05259	0.00977927	0.484886	-1.04428	down
Asp-Arg-His	Amino acids and derivatives	70197.5	68862.2	76163.4	137236	153406	153496	1.12628	0.00171287	0.484586	-1.04518	down
Hydroquinidine	Alkaloids	133104	136333	130436	286726	255549	286977	1.12955	0.00439848	0.48221	-1.05227	down
3,4,5-trihydroxy-6-{[2-(2-hydroxy-4-methoxyphenyl)propanoyl]oxy}oxane-2-carboxylic acid	Organic acids	326177	285371	297677	645776	664350	579185	1.12256	0.00185497	0.481247	-1.05515	down
S-Glutaryldihydrolipoamide	Lipids	2608.02	1792.23	2319.51	5009.21	4865.56	4130.07	1.07624	0.00273451	0.479817	-1.05944	down
Ala-Phe-Lys-Arg	Amino acids and derivatives	7.58823e+06	7.30166e+06	7.13918e+06	1.47889e+07	1.55133e+07	1.58138e+07	1.13341	0.000294227	0.477689	-1.06586	down
Thr-Asp	Amino acids and derivatives	493629	391021	375081	847643	896515	900049	1.10653	0.00204184	0.476412	-1.06972	down
FAA(18:1)	Lipids	146605	136036	210760	405780	319994	310453	1.04672	0.0106171	0.476151	-1.07051	down
11-Deoxocucurbitacin I	Others	124702	99979.4	90184.2	195470	192756	273121	1.05432	0.0348107	0.476097	-1.07067	down
1-Palmitoyl-2-acetyl-sn-glycero-3-phosphocholine	GP	3.06992e+07	2.92651e+07	2.80955e+07	5.98339e+07	6.28555e+07	6.24436e+07	1.1327	1.7752e-05	0.475657	-1.07201	down
Feruloylputrescine	Alkaloids	2.82451e+07	2.30779e+07	3.13461e+07	5.55328e+07	5.89347e+07	5.9369e+07	1.10355	0.00162053	0.475557	-1.07231	down
Azilsartan	Benzene and substituted derivatives	153829	141640	142877	292887	299039	329907	1.12818	0.00238833	0.475515	-1.07244	down
1-Aminocyclopropanecarboxylic acid	Organic acids	24007.3	25844	24002.5	52724.7	47102.6	55713.4	1.12421	0.00605495	0.47482	-1.07455	down
1alpha,3beta,22R-Trihydroxyergosta-5,24E-dien-26-oic acid 3-O-b-D-glucoside 26-O-[b-D-glucosyl-(1->4)-b-D-glucosyl-(1->2)-6-acetyl-b-D-glucosyl] ester	Steroids	5966.21	5145.03	4834.11	10135.3	11618.9	11860.9	1.11143	0.00166631	0.474351	-1.07597	down
6-[4-(5,7-dihydroxy-4-oxo-3,4-dihydro-2H-1-benzopyran-2-yl)-2-hydroxy-6-methoxyphenoxy]-3,4,5-trihydroxyoxane-2-carboxylic acid	Organic acids	24786.1	27753.2	23070.5	50435.8	53237.4	55751.7	1.12143	0.000184176	0.474266	-1.07623	down
1-Tetracosanoyl-sn-glycero-3-phosphocholine	Lipids	41872.9	41081.8	49469.4	106451	82871.4	90473	1.10215	0.0111377	0.47329	-1.0792	down
1a,11b-Dihydro-4,9-dimethylbenz[a]anthra[3,4-b]oxirene	Benzene and substituted derivatives	16198.8	15183.2	13844.1	30808.9	28332.8	36642.9	1.10606	0.0153083	0.472165	-1.08264	down
Heptethylene glycol	Alcohol and amines	125374	124155	117686	263633	243441	275585	1.12982	0.00291487	0.469189	-1.09176	down
6-Hydroxydopamine	Alcohol and amines	2915.71	3315.46	2329.09	5419.63	6236.43	6594.7	1.08516	0.00229508	0.469036	-1.09223	down
2-[4,6-dihydroxy-2-methoxy-3-(3-methylbut-2-en-1-yl)phenyl]acetic acid	Benzene and substituted derivatives	87533.4	123280	83703.4	189494	218323	220149	1.07504	0.00276803	0.469002	-1.09233	down
4-Methoxycinnamic acid	Phenolic acids	27364.2	23674.9	25906.2	56712.6	57995.3	49781.9	1.12072	0.0029194	0.467782	-1.09609	down
4-Ethylbenzoic acid	Phenolic acids	265251	235795	245351	541048	544431	515978	1.13069	2.19952e-05	0.466074	-1.10137	down
O6-Cyclohexylmethoxy-2-(4'-sulphamoylanilino) purine	Alcohol and amines	11527.3	10546.5	8816.18	23592.4	22640.8	20314.8	1.10631	0.000840904	0.464175	-1.10726	down
9(S),12(S),13(S)-TriHOME	Lipids	25984.9	37724.2	28392.6	71317.6	59150.9	68634.8	1.08143	0.00227549	0.462582	-1.11222	down
5-Acetylthiophene-2-carboxylic acid	Organic acids	36929.3	34385.1	32311.2	78929.3	75375	69881.9	1.12608	0.00090832	0.46223	-1.11332	down
PA(15:0/22:6(4Z,7Z,10Z,13Z,16Z,19Z))	GP	4043.77	4301.7	4052.48	8580.8	11703.4	6547.11	1.03406	0.0844843	0.46207	-1.11382	down
Heptapropylene glycol	Alcohol and amines	19626.2	20333.5	20270.7	46342	43894.5	40409.5	1.12991	0.0047437	0.46102	-1.1171	down
2,3-Butanediol glucoside	Alcohol and amines	4439.33	3905.25	4211.96	9644.25	8678.92	9032.69	1.12795	0.000497567	0.459007	-1.12341	down
1,3,8-Trihydroxy-4-methyl-2,7-diprenylxanthone	Flavonoids	25594.3	20260.4	28318.1	52965.7	57006.2	51708.5	1.09917	0.000982916	0.458762	-1.12418	down
LysoPE 16:0	Lipids	20903	26613.7	17611.7	37950.7	43183.6	61131	1.02438	0.0530652	0.457795	-1.12723	down
D-Pyroglutamic acid	Amino acids and derivatives	53734.6	60088.6	58490.8	128616	146640	102168	1.09212	0.0315601	0.456553	-1.13115	down
8-[3,7-dihydroxy-2-(4-hydroxy-3-methoxyphenyl)-3,4-dihydro-2H-1-benzopyran-4-yl]-2-(3-hydroxyphenyl)-3,4-dihydro-2H-1-benzopyran-3,5,7-triol	Benzene and substituted derivatives	8395.14	8674.89	10482.5	18835.6	19495.6	22110.2	1.11108	0.00153363	0.455856	-1.13335	down
5-hydroxy-4-(2-hydroxyphenyl)-8,8-dimethyl-2H,8H-pyrano[2,3-f]chromen-2-one	Others	31330.1	28652.1	29462.4	60365.4	70061.1	67395.6	1.12668	0.00397906	0.452147	-1.14514	down
L-Tyrosine	Amino acids and derivatives	69097.1	75396.1	71805.1	148729	155443	175351	1.12551	0.00605505	0.45107	-1.14858	down
FFA(18:2)	Lipids	613531	635926	671997	1.4818e+06	1.35472e+06	1.42591e+06	1.13159	0.000444189	0.450788	-1.14948	down
Quercetin-3-O-(2''-p-Coumaroyl)galactoside	Flavonoids	5012.48	3253.25	2981.58	8500.38	7134.27	9450.29	1.04115	0.00764212	0.448369	-1.15724	down
Glu-Val-Phe	Amino acids and derivatives	12389	15931.2	15905.7	36549.6	26078.7	36535.9	1.07315	0.0248289	0.445987	-1.16493	down
Gibberellin A1	Organic acids	8168.61	7754.32	7492.32	17349.8	16634.9	18810.4	1.12991	0.00221013	0.443512	-1.17295	down
4-Dimethylaminocinnamaldehyde	Others	493.54	424.71	344.15	781.73	1213.58	856.57	1.04684	0.0467574	0.442655	-1.17574	down
2-Keto-3-Deoxy-D-Mannooctanoic Acid	Organic acids	92564.9	84721.7	77980.9	179494	190937	206366	1.12273	0.00106915	0.44256	-1.17605	down
Brugine	Alkaloids	3710.79	2368.29	3152.5	7255.39	6341.8	7308.34	1.07812	0.00175931	0.441586	-1.17924	down
LPC(0:0/14:0)	Lipids	39294.3	33105.4	26987.5	91671.4	70477.4	64533.1	1.06704	0.0222544	0.438444	-1.18954	down
PGP(a-13:0/a-17:0)	GP	104270	110713	125166	222670	275078	280017	1.10942	0.00945808	0.437341	-1.19317	down
Arillatose B	Phenolic acids	4053.96	4592.18	4349.04	7147.96	11626.4	11046.9	1.05765	0.0558689	0.435769	-1.19837	down
Thr-Gln	Amino acids and derivatives	2.19151e+06	1.21556e+06	1.94933e+06	4.17558e+06	4.25921e+06	3.93143e+06	1.04816	0.00945903	0.433147	-1.20707	down
3',4'-Dimethoxy-2'-hydroxychalcone	Others	7089.02	6239.04	7166.84	15377	16338	15720.2	1.12908	2.61191e-05	0.432061	-1.21069	down
2-{6-[2,4-dihydroxy-5-methoxy-3-(3-methylbut-2-en-1-yl)benzoyl]-5-(2,4-dihydroxyphenyl)-3-methylcyclohex-2-en-1-yl}-5-[(E)-2-(2,4-dihydroxyphenyl)ethenyl]benzene-1,3-diol	Benzene and substituted derivatives	8760.11	10243.6	8033.92	18618.9	24311.6	19797.3	1.10048	0.0122873	0.431031	-1.21414	down
Distearoyl phosphatidic acid	GL	17013.9	19718.6	18228.7	38740.4	45823	43066.4	1.12286	0.00317805	0.43063	-1.21548	down
Leu-Ile-Thr-Arg	Amino acids and derivatives	162100	156171	141972	333859	376014	359402	1.12756	0.000790745	0.430425	-1.21617	down
2-methyl citric acid	Organic acids	9460.96	9880.56	7914.97	18817.5	21691.5	22962.7	1.11137	0.00346879	0.429428	-1.21951	down
4-Coumaryl-4-coumarate	Others	9860.12	11285.8	9820.64	23956	24039.6	24498.7	1.12971	0.000391103	0.427159	-1.22716	down
dTDP-3-O-methyl-beta-L-rhamnose	Nucleotides and derivatives	13068.5	10299.6	11322.7	26035	27984.9	27447.3	1.12054	0.000182069	0.425825	-1.23167	down
6-Deoxyfagomine	Alkaloids	61726.8	64998.5	68773.6	153801	147984	159433	1.13203	9.00574e-05	0.423875	-1.23829	down
1,2-Dipalmitoyl-sn-glycero-3-phosphoethanolamine	GP	10815.2	11497.2	11628.2	26997	26138.8	27376.2	1.1343	1.24407e-05	0.42156	-1.24619	down
1-Pentadecanoyl-2-docosanoyl-glycero-3-phosphate	GP	12217.7	14498.1	14104.2	33751.1	33114.8	30254.6	1.12456	0.000319258	0.420303	-1.2505	down
1-(13Z,16Z-docosadienoyl)-2-(4Z,7Z,10Z,13Z,16Z,19Z-docosahexaenoyl)-sn-glycerol	GL	18234.7	19728.5	20884.7	51131.2	44965.5	44224.2	1.12561	0.00309782	0.41938	-1.25367	down
Zeaxanthin	Terpenoids	17774.2	17183.1	17765	43753.9	42561.5	39881.4	1.13377	0.00169885	0.417778	-1.25919	down
Dialuric acid	Others	10898.7	6844.29	5204.62	16946.1	19225.8	18795.9	1.02581	0.0138752	0.417474	-1.26024	down
Boc-gly-gly-gly-OH	Organic acids	3370.45	3300.04	4279.81	8814.84	8934.4	8543.51	1.11616	0.00149317	0.416476	-1.26369	down
Strictosidine	Alkaloids	5390.74	6934.65	6145.99	10748.5	15895.4	17810.9	1.05717	0.0491061	0.41551	-1.26705	down
LPS(18:1/0:0)	Lipids	6057.37	7371.39	13155.5	18348.9	23078.2	22633	1.00614	0.0122245	0.41499	-1.26885	down
Arg-Ser-Ser	Amino acids and derivatives	19238.2	21617.2	19328.8	47398.3	45252.6	52507.9	1.12664	0.002562	0.414609	-1.27018	down
Val-Gln-Asn	Amino acids and derivatives	5400.57	5927.85	6371.66	17385.6	12897.8	12469.8	1.09846	0.0303791	0.414006	-1.27228	down
1-(1Z-octadecenyl)-2-(4Z,7Z,10Z,13Z,16Z,19Z-docosahexaenoyl)-sn-glycero-3-phosphocholine	GP	5839.83	8714.59	8997.51	20725.4	15213	21042.6	1.05822	0.0132739	0.413329	-1.27464	down
Cinnamtannin B2	Tannins	2760.42	3074.05	4436.83	6985.29	8509.15	9364.66	1.06451	0.00628424	0.413181	-1.27516	down
Sphinganine	SL	133298	131795	118889	286967	231425	411311	1.05531	0.0748139	0.413017	-1.27573	down
cis-Trihomoaconitic acid	Organic acids	11976.8	11856.6	11150.3	32210.5	25981.7	26547.1	1.12171	0.0129596	0.41284	-1.27635	down
Carnitine C16:3	FA	123972	115957	132957	284240	304661	314746	1.12931	0.000347349	0.412645	-1.27703	down
3-Hydroxy-4-octyl-5-oxooxolane-2,3-dicarboxylic acid	Organic acids	2678.51	3279.81	5786.27	8127.73	9641.08	10707.9	1.0071	0.0113354	0.412427	-1.27779	down
Cysteylhistidine	Amino acids and derivatives	1959.31	2322.71	2572.15	6998.76	6141.41	3520.97	1.00484	0.0849896	0.411387	-1.28143	down
Triptophenolide	Terpenoids	79666.9	93282.9	82150.5	217741	198841	208676	1.12799	9.00297e-05	0.407992	-1.29339	down
PC(22:4(7Z,10Z,13Z,16Z)/P-18:1(11Z))	GP	9583.65	8919.01	12015.7	26703.3	22501.4	25784.6	1.10779	0.00107367	0.406969	-1.29701	down
2-[6-(2-Hydroxy-2-phenylethyl)-1-methyl-2-piperidyl]-1-phenylethanol	Benzene and substituted derivatives	512973	356129	292913	877613	985526	1.01104e+06	1.0676	0.00344629	0.404295	-1.30652	down
LysoPC(20:1(11Z))	Lipids	7784.88	10755.7	9137.64	20618.2	22338.7	25888	1.10219	0.00389991	0.402038	-1.3146	down
CID 74977408	Others	6779.36	3249.21	3889.18	10280.4	12525.6	12132.9	1.02674	0.00876824	0.398346	-1.32791	down
Glutamine	Amino acids and derivatives	35936.8	39243.8	37409.9	94130.6	86336.1	102613	1.12818	0.00522953	0.397734	-1.33012	down
Nostoxanthin	FA	10121.7	8140.86	4955.77	20138.9	19364.8	18910.1	1.0403	0.0124319	0.39748	-1.33105	down
TyrMe-Met-OH	Amino acids and derivatives	63219.1	62911.6	59665.4	146998	160832	162168	1.13282	0.00167645	0.395312	-1.33894	down
Niaziminin A	Benzene and substituted derivatives	3725.61	4577.95	2315.46	8293.07	9288.71	9343.25	1.04573	0.00527605	0.394392	-1.3423	down
His-Asn-Ala-Glu	Amino acids and derivatives	2816.04	2368.33	1759.58	5880.35	5999.7	5729.69	1.0912	0.00496991	0.394324	-1.34255	down
LPE(0:0/18:3)	GP	1206797	1.10344e+06	993188	2.89798e+06	2.95106e+06	2.53014e+06	1.12213	0.00180624	0.394242	-1.34285	down
3-[5-(2-Methylpropyl)-3,6-dioxopiperazin-2-yl]propanoic acid	Organic acids	1323.82	980.49	1368.38	3283.5	2757.71	3315.12	1.1006	0.00169781	0.392535	-1.34911	down
LPE(0:0/20:4)	GP	17655.1	18801.7	22090.6	57150.3	49148.1	42923.3	1.10806	0.0118041	0.392352	-1.34978	down
Miltefosine	Organic acids	55296.7	51227.9	49902.8	138303	128489	132639	1.13288	9.65649e-05	0.391627	-1.35245	down
[(2S)-2-[(9Z,12Z)-octadeca-9,12-dienoyl]oxy-3-pentadecanoyloxypropyl] icosanoate	GL	1.00504e+06	985568	1.05151e+06	2.88357e+06	2.51285e+06	2.37295e+06	1.12694	0.00838539	0.391553	-1.35272	down
Alkaloid RC	Alkaloids	19156.1	30641.2	22708.2	44511.4	64953	76086.7	1.03605	0.0422274	0.390758	-1.35565	down
Arginine	Amino acids and derivatives	61474.2	61253.8	62502.2	165016	158069	151101	1.13464	0.00159634	0.390628	-1.35613	down
6-{2-[3-(3,4-dihydroxyphenyl)propanoyl]-3,5-dihydroxy-6-[3,4,5-trihydroxy-6-(hydroxymethyl)oxan-2-yl]phenoxy}-3,4,5-trihydroxyoxane-2-carboxylic acid	Organic acids	2350.18	4444.31	3002.07	7343.69	8246.77	9519.61	1.05026	0.00446851	0.390145	-1.35792	down
Isorhamnetin-3-O-rutinoside (Narcissin)	Flavonoids	7378.79	8361.74	6167.84	21798.9	17569.3	16834.8	1.10185	0.00936363	0.389808	-1.35917	down
3-O-beta-D-Glucopyranosyl-1-deoxy-L-erythritol	Alcohol and amines	1555.95	841.55	804.07	2459.95	2508.53	3265.74	1.02842	0.0094661	0.388813	-1.36285	down
Asp-Leu-Glu-Asp	Amino acids and derivatives	16281.1	16751.2	23130.5	52824.1	56717.6	35054.1	1.05483	0.0368204	0.388412	-1.36434	down
Alanylthreonylarginine	Amino acids and derivatives	4892.27	4846.99	2766.27	11040.1	10504.1	10672.3	1.06008	0.00858646	0.388172	-1.36523	down
2-Amino-5-benzoylbenzimidazole	Benzene and substituted derivatives	65783.6	65917.2	52644.5	142684	168371	164426	1.11606	0.00150335	0.387703	-1.36698	down
Asn-Ala-His-Glu	Amino acids and derivatives	4770.62	2792.01	6733.41	11573.4	12496.8	12845.6	1.0122	0.0146175	0.38726	-1.36862	down
2-Cyano-3-morpholinoacrylamide	Alcohol and amines	4809.91	5491.38	4124.65	10921.3	12344.2	14008.8	1.10727	0.00589694	0.387021	-1.36951	down
Lysophosphatidic acid	Lipids	64511.2	86679.2	97624.2	216704	185030	243582	1.08704	0.0053832	0.38557	-1.37494	down
Ureidosuccinic acid	Amino acids and derivatives	2.47375e+06	1.6735e+06	2.40647e+06	4.98057e+06	6.82373e+06	5.20308e+06	1.07785	0.014886	0.385345	-1.37578	down
3,4,5-trihydroxy-6-({4-[(E)-2-{3-[6-hydroxy-3-(3-hydroxyphenyl)-2-(4-hydroxyphenyl)-2,3-dihydro-1-benzofuran-4-yl]-2-(4-hydroxyphenyl)-1-benzofuran-5-yl}ethenyl]-3-(3-hydroxyphenyl)-2-phenyl-2,3-dihydro-1-benzofuran-6-yl}oxy)oxane-2-carboxylic acid	Organic acids	2318.02	1251.46	923.28	4070.18	3768.2	3911.73	1.00667	0.02499	0.382359	-1.387	down
1-(13Z,16Z-docosadienoyl)-glycero-3-phosphate	GP	14199.9	9592.67	13512.8	33113.3	28422.9	36050.3	1.09135	0.00294357	0.38228	-1.3873	down
N'-nitrosonornicotine	Heterocyclic compounds	616.5	669.33	967.1	2599.79	1834.46	1488.19	1.03825	0.0533071	0.380406	-1.39439	down
Coriolic acid	Lipids	225001	226791	221909	584577	571239	624762	1.13461	0.00176726	0.378361	-1.40217	down
Rebaudioside D	Terpenoids	5364.1	2364.51	2387.67	8528.51	10090.6	8175	1.00329	0.0143031	0.377556	-1.40524	down
Gulonic acid	Organic acids	1233.16	1314.42	771	3811.62	2864.29	2125.07	1.02079	0.0519794	0.377069	-1.4071	down
1-Pentadecanoyl-sn-glycero-3-phosphocholine	GP	101126	111623	113696	330936	312246	223304	1.09818	0.0309201	0.376746	-1.40834	down
Hexaethylene glycol	Alcohol and amines	41845.3	48040.1	42058.9	124953	119343	106080	1.12592	0.00262414	0.376579	-1.40897	down
Isorhynchophylline	Alkaloids	713.99	557.82	585	1825.06	1255.38	1900.42	1.08543	0.030582	0.372789	-1.42357	down
3,5-Dihydroxy-2-(4-methoxyphenyl)-8-(3-methylbut-2-enyl)-7-[3,4,5-trihydroxy-6-(hydroxymethyl)oxan-2-yl]oxychromen-4-one	Others	35730.2	39824.1	32259.4	92453.9	97818.6	99256.8	1.12678	3.68615e-05	0.372376	-1.42517	down
Asparagine	Amino acids and derivatives	38800.3	42307.4	43950.4	124026	97516.7	115112	1.12192	0.0098471	0.371473	-1.42867	down
L-Aspartyl-L-phenylalanine	Amino acids and derivatives	82375.5	75789.3	69941.9	196549	213464	205044	1.12995	5.54739e-05	0.37087	-1.43101	down
Thr-Met	Amino acids and derivatives	1.21321e+06	1.34978e+06	1.04144e+06	2.86072e+06	3.3058e+06	3.56453e+06	1.11434	0.00404025	0.370405	-1.43282	down
Syringetin-3-o-glucoside	Flavonoids	13626.2	12244.2	13182.5	35875.6	37822.7	31869.3	1.12819	0.00439037	0.369933	-1.43466	down
1-(9Z-octadecenoyl)-sn-glycero-3-phosphocholine	Lipids	47207.7	75348.6	55990.4	139154	143452	205261	1.06671	0.0277868	0.365974	-1.45019	down
Val-His-Ile-Glu	Amino acids and derivatives	7192.78	6450.73	8894.36	19356.9	22172.2	20618.8	1.11426	0.000287308	0.362649	-1.46335	down
N-Benzoylbuxahyrcanine	Benzene and substituted derivatives	5006.4	4858.15	8964.01	16509.7	18310.4	17714.2	1.06293	0.00716749	0.358405	-1.48034	down
1-O-glucosinoyl-β-D-glucose	Phenolic acids	2.88272e+06	2.7807e+06	2.5974e+06	7.31878e+06	7.47708e+06	8.25762e+06	1.13145	0.00187212	0.358333	-1.48063	down
8-(3,3-DMA)-3-methylgalangin	Flavonoids	11001.3	9717.62	11480.2	28482.9	31128.2	30363.1	1.12957	9.36304e-05	0.357871	-1.48249	down
1-Isothiocyanato-7-(methylthio)heptane	Others	1747.43	3529.61	1577.36	6316.18	7240.84	5717.05	1.02484	0.00757565	0.355628	-1.49156	down
Phe-Leu-Asp-Lys	Amino acids and derivatives	2.95448e+06	4.00502e+06	3.56191e+06	1.06268e+07	1.00625e+07	8.91301e+06	1.1147	0.00111549	0.355424	-1.49239	down
Austin	Heterocyclic compounds	1524.78	2493.35	3767.91	9008.65	6400.1	6597.31	1.0089	0.0127177	0.353813	-1.49894	down
(x)-1,2-Propanediol 1-O-b-D-glucopyranoside	Alcohol and amines	4349.97	4014.08	5328.61	11688.5	13125.2	13919	1.11661	0.00106687	0.353517	-1.50015	down
Lys-Phe-Tyr	Amino acids and derivatives	36371.3	34412	34341.4	81300.6	108485	108117	1.11652	0.0186097	0.352883	-1.50274	down
{[(6E)-3,7,11-trimethyldodeca-6,10-dien-1-yl]oxy}phosphonic acid	Organic acids	4583.29	3404.95	2959.39	10517.8	9130.45	11401.7	1.09636	0.00175205	0.352581	-1.50397	down
Neohesperidin dihydrochalcone	Flavonoids	13374	14433.3	16152.3	35859	56007.8	32886.4	1.07485	0.0639406	0.352373	-1.50483	down
6''-O-Acetylglycitin	Flavonoids	3110.55	2445.12	3888.77	7964.61	10051.4	9048.09	1.09385	0.00211889	0.348966	-1.51884	down
D-phenylalanine	Amino acids and derivatives	69304.1	65905.4	60039.8	173857	203351	185552	1.12856	0.00251741	0.346949	-1.5272	down
DG(18:1(11Z)/20:4(5Z,8Z,11Z,14Z)/0:0)	GL	2518.93	1828.6	2141.15	6071.16	4254.45	8550.29	1.04536	0.0766203	0.343755	-1.54055	down
Ginsenoyne A linoleate	Others	20559.4	18029.8	18126.2	57711.9	54655	53253.1	1.13175	7.64372e-05	0.342443	-1.54606	down
Blestrianol C	Benzene and substituted derivatives	517.85	821.53	882.12	1907.78	2854.74	1734.4	1.04683	0.0439535	0.341931	-1.54822	down
LysoPA(24:1(15Z)/0:0)	GP	23451	25370	23070.2	70594.7	73156.5	66562.2	1.13312	0.000541251	0.341829	-1.54865	down
sn-3-O-(Geranylgeranyl)glycerol 1-phosphate	Organic acids	1278.08	1115.67	955.32	2557.28	3443.38	3840.66	1.0953	0.0239884	0.340307	-1.55509	down
LPC(16:2/0:0)	Lipids	197020	157432	158966	389943	467646	657636	1.08266	0.048989	0.33884	-1.56133	down
His-Asp-Lys	Amino acids and derivatives	6807.75	7128.73	7083.91	19807.7	20566.8	21950.4	1.13424	0.0016581	0.337271	-1.56802	down
[4-[(E)-2-[3,5-dihydroxy-4-[(E)-3-methylbut-1-enyl]phenyl]ethenyl]phenyl] hydrogen sulate	Organic acids	15818.5	24507	25203	59303.9	66588.2	68570.6	1.09298	0.000493186	0.336972	-1.5693	down
Alangicine	Benzene and substituted derivatives	116204	118072	118207	313826	336018	397060	1.12701	0.0113196	0.33669	-1.57051	down
Thr-Abu-OH	Amino acids and derivatives	3675.44	3944.94	2095.81	8970.89	9515.52	10427.4	1.06784	0.00126809	0.33604	-1.5733	down
Acetylvalerenolic acid	Terpenoids	14711.7	13840.3	13036.5	37113.4	45731.8	41444	1.1271	0.00643457	0.33461	-1.57945	down
1-(9Z,12Z-octadecadienoyl)-2-docosanoyl-glycero-3-phosphocholine	GP	2923.99	2435.62	2268.67	7431.98	7281.75	8233.23	1.12343	0.000316784	0.332431	-1.58887	down
1-(1Z-octadecenyl)-sn-glycero-3-phosphocholine	GP	10253.4	11730.2	7947.43	30766.8	32728	26933.5	1.10748	0.00120505	0.330992	-1.59513	down
Irisxanthone	Flavonoids	3573.95	4858.53	7928.09	16686.8	18632.5	14950.1	1.0512	0.00284948	0.325458	-1.61946	down
3,5,7-trihydroxy-2-(4-hydroxy-3,5-dimethoxyphenyl)-5H-chromen-5-yl	Heterocyclic compounds	6833.26	3557.7	3893.82	11369.4	13657.4	18919.2	1.03981	0.0310379	0.325054	-1.62125	down
alpha-Amanitine	Heterocyclic compounds	340724	357298	339702	1.06389e+06	1.08768e+06	1.04259e+06	1.13559	3.76022e-05	0.324881	-1.62202	down
LPE(18:1/ 0:0)	Lipids	37239.9	54115.8	37411.3	118925	110065	169252	1.08183	0.0308701	0.323338	-1.62889	down
Kaempferol3-rhamninoside	Flavonoids	23381	36006.3	27530.7	74567.4	94945	99557.5	1.09645	0.00646271	0.323031	-1.63025	down
Leu-Val	Amino acids and derivatives	1798.21	1591.7	1198.09	4283.01	4368.85	5565.34	1.10043	0.00795385	0.322708	-1.6317	down
Dihydrorhodamine 123	Heterocyclic compounds	36432.6	28820.9	23292	99094.3	82075.1	93846.2	1.10383	0.000842202	0.321965	-1.63502	down
Met-Ser-His	Amino acids and derivatives	307661	307890	312316	1.03101e+06	902380	953796	1.13382	0.00321829	0.321374	-1.63768	down
Valylserine	Amino acids and derivatives	25044.3	24527.7	24656.7	75219.1	76055.2	80442.8	1.13558	0.000865324	0.320342	-1.64232	down
Curtisian P	Benzene and substituted derivatives	2029.37	2972.81	3238.41	8391.03	6807.91	10544.2	1.07776	0.0233397	0.320109	-1.64337	down
6-{3,5-dihydroxy-4-[3-(3,4,5-trimethoxyphenyl)prop-2-enoyl]phenoxy}-3,4,5-trihydroxyoxane-2-carboxylic acid	Benzene and substituted derivatives	60204	52205.4	52030.6	174527	155651	185889	1.12795	0.00309635	0.318641	-1.64999	down
Leucovorin	Heterocyclic compounds	1259.44	1592.53	1134.57	3812.6	3951.14	4755.18	1.11182	0.00391168	0.318441	-1.6509	down
His-Glu-Trp	Amino acids and derivatives	2281.54	3406.04	3765.74	9474.68	10249.7	10017.4	1.09826	0.000907347	0.317847	-1.6536	down
Tyr-Gln-Leu-Lys	Amino acids and derivatives	16910.9	13325.2	12208.4	41868.3	47858.6	43969.4	1.11807	0.000227409	0.31747	-1.65531	down
3-Decaprenyl-4,5-dihydroxybenzoate	Benzene and substituted derivatives	6072.41	5676.82	5996.21	20181.3	18424.6	17527.7	1.13281	0.00307621	0.316129	-1.66142	down
Tyr-Ala	Amino acids and derivatives	33896.8	32211.6	32916.9	100851	111695	102912	1.13429	0.00175749	0.313909	-1.67158	down
6-[2-(1-carboxyethyl)-5-methoxyphenoxy]-3,4,5-trihydroxyoxane-2-carboxylic acid	Organic acids	7955.63	7525.27	6168.1	23666.3	21102.3	24233.8	1.12365	0.000580536	0.313743	-1.67234	down
Glutathionylaminopropylcadaverine	Alcohol and amines	112003	170880	153806	366784	626229	402023	1.06768	0.0533429	0.313031	-1.67562	down
L-Valine	Amino acids and derivatives	13938.1	13208	13300	47470.2	41753	40024.5	1.13157	0.00534164	0.312936	-1.67606	down
Phe-Val-Lys-Lys	Amino acids and derivatives	19245.9	25071.7	31307	123945	54715.2	63179.5	1.00962	0.122807	0.312706	-1.67712	down
(2E)-1-{3-[(3,3-dimethyloxiran-2-yl)methyl]-2,4,6-trihydroxyphenyl}-3-phenylprop-2-en-1-one	Others	251773	259091	256449	896449	807019	757869	1.13229	0.00502278	0.311746	-1.68156	down
13'-Carboxy-gamma-tocotrienol	Alcohol and amines	26276.7	16602.7	25244.9	76054.2	70166.4	73257.8	1.10271	0.000586311	0.310392	-1.68784	down
Hydrangenoside C	Terpenoids	3221.99	2613.77	1299.35	8116.38	7696.25	7397.38	1.03934	0.00571224	0.307415	-1.70174	down
lysoPC a C26:1	Lipids	7181.77	10085.6	7321.62	25616.6	26110.7	28612.2	1.11572	0.00014998	0.306064	-1.70809	down
Trihydroxycinnamoylquinic acid	Phenolic acids	4005.04	3651.06	3608.81	12131.1	14183.7	10497.2	1.12232	0.014344	0.306012	-1.70834	down
3,4,5-trihydroxy-6-[1-(4-methoxy-1-benzofuran-5-yl)ethoxy]oxane-2-carboxylic acid	Organic acids	1.42756e+06	1.4766e+06	1.34203e+06	4.4268e+06	4.78109e+06	4.71117e+06	1.13417	0.000331109	0.305063	-1.71282	down
1-Oleoylglycerone 3-phosphate	Organic acids	41078.6	71397.4	59967.1	171274	210300	184667	1.09194	0.00108597	0.30454	-1.7153	down
Met-Asp	Amino acids and derivatives	634.62	887.48	521.52	1589.03	3044.94	2087.1	1.04927	0.0598037	0.304062	-1.71756	down
Tetrahydrocurcumin	Phenolic acids	41792.2	45774	45675.4	142176	159178	138528	1.13193	0.00282111	0.302903	-1.72307	down
Met-Abu-OH	Amino acids and derivatives	11945.6	13248.7	6618.24	38612.1	35280.5	31407.5	1.06823	0.00108841	0.302114	-1.72684	down
Phenylbutazone (Butazolidin,Butatron)	Benzene and substituted derivatives	3523.22	3130.79	2415.91	11677	8933.55	9637.49	1.10854	0.00669941	0.299852	-1.73768	down
Cyclic guanosine monophosphate-adenosine monophosphate	Organic acids	3285.07	2580.1	2062.49	6991.75	11858.1	7794.84	1.07267	0.047193	0.297532	-1.74888	down
2,3-Dihydroxypropyl 2-[(octadec-9-enoyl)amino]ethyl hydrogen phosphate	Lipids	523761	482942	554868	1.86289e+06	1.66933e+06	1.73861e+06	1.13246	0.000701536	0.296267	-1.75503	down
(4-Aminopiperidin-1-yl)(4-methoxyphenyl)methanone	Benzene and substituted derivatives	1532.14	1694.62	1043.75	6152.16	3591.55	4674.05	1.07183	0.0375804	0.296198	-1.75537	down
[2,3,5-Trihydroxy-6-(hydroxymethyl)oxan-4-yl] 3,4,5-trihydroxybenzoate	Benzene and substituted derivatives	188063	160373	246187	643102	709082	668137	1.11274	0.000180895	0.294321	-1.76454	down
Isoacitretin	Organic acids	468241	415555	543571	1.58984e+06	1.68213e+06	1.59129e+06	1.12694	2.49845e-05	0.2935	-1.76857	down
3,4,5-trihydroxy-6-{2-[(E)-2-(3-hydroxy-5-{[3,4,5-trihydroxy-6-(hydroxymethyl)oxan-2-yl]oxy}phenyl)ethenyl]-5-{[3,4,5-trihydroxy-6-(hydroxymethyl)oxan-2-yl]oxy}phenoxy}oxane-2-carboxylic acid	Organic acids	4814.84	6118.35	4281.25	18309.1	20212.8	13322.1	1.09731	0.0212784	0.293466	-1.76873	down
6-[2-(2-carboxyeth-1-en-1-yl)-4-hydroxyphenoxy]-3,4,5-trihydroxyoxane-2-carboxylic acid	Organic acids	9782.86	9005.33	8427.64	30099.7	31151.1	31631.2	1.13328	4.06727e-06	0.293015	-1.77095	down
Carnitine C15:1	FA	48583.5	48255.8	48146.2	162736	168251	166065	1.13621	0.000170437	0.291691	-1.77749	down
Icariside C(1)	Terpenoids	5229.72	3890.65	5097.75	15595.2	18565.2	14663.3	1.11615	0.005298	0.291213	-1.77985	down
3'-Methoxyfukiic acid	Organic acids	1976.94	2389.78	2205.08	7728.33	8063.33	6795.81	1.1279	0.00261367	0.290949	-1.78116	down
3-Methyl-5-pentyl-2-furannonanoic acid	Organic acids	45260.8	44906.3	46426.9	157648	157015	155273	1.13621	1.83627e-07	0.290665	-1.78257	down
3-Benzoyl-6-phenyl-pyran-2,4-dione	Benzene and substituted derivatives	16666.2	13154.2	25312.4	63634.6	64426.9	63889.1	1.08916	0.00604806	0.287224	-1.79975	down
2'-Fucosyl-D-lactose	Others	7183	6664.07	5139.51	22988.4	24456.8	18939.5	1.11361	0.00544673	0.286008	-1.80587	down
3',5'-di-O-methyltricetin(1-)	Benzene and substituted derivatives	5558.54	4829.46	4028.96	21475.3	15373.1	13666.2	1.09885	0.0329945	0.285402	-1.80894	down
Diethyl malonate	Organic acids	127435	126668	118154	433751	455685	432315	1.1351	0.000112666	0.28164	-1.82808	down
N-Methylnicotinamide	Alkaloids	60777.1	60673.1	53479.1	187043	220208	214296	1.13018	0.00317714	0.281442	-1.82909	down
1-Pyrroline-4-hydroxy-2-carboxylate	Organic acids	10252.4	9350.57	24474.1	50641.3	54100.4	52713.3	1.03736	0.013542	0.279934	-1.83684	down
L-Phenylalanine	Amino acids and derivatives	101557	110942	116690	393754	390769	395583	1.13407	6.80901e-05	0.278948	-1.84193	down
4-O-beta-D-glucosyl-4-coumaric acid	Organic acids	68662.4	77028.7	65702.6	239086	263517	260980	1.13191	0.000379204	0.276844	-1.85285	down
Vulpinic acid	Organic acids	7513.18	7743.06	7883.71	30401.7	26423.9	27107.7	1.13365	0.00344331	0.275694	-1.85886	down
N-Formylglycine	Amino acids and derivatives	752.36	760.58	812.24	2230.07	4211.62	1995.1	1.06179	0.101192	0.2756	-1.85935	down
(2S)-2-[(2R,3R,3aR,6S,7S,9bR)-6-(2-carboxyethyl)-2-hydroxy-3a,6,9b-trimethyl-7-prop-1-en-2-yl-1,2,3,4,7,8-hexahydrocyclopenta[a]naphthalen-3-yl]-6-methyl-5-methylideneheptanoic acid	Organic acids	4775.24	3127.17	3895.43	13633.2	11759.6	17431.1	1.1002	0.0187318	0.275496	-1.8599	down
1,4-Dihydro-1-methyl-4-oxo-3-pyridinecarboxamide	Alkaloids	42402.6	45731.6	47743.9	152428	180867	163830	1.13132	0.00364754	0.273328	-1.8713	down
5,7-dihydroxy-2-(4-hydroxy-3-methoxyphenyl)-3,6-bis[3,4,5-trihydroxy-6-(hydroxymethyl)oxan-2-yl]-4H-chromen-4-one	Others	29157.7	31787.1	30352.9	105988	121720	107001	1.13273	0.00330721	0.272768	-1.87426	down
Flavin adenine dinucleotide	Nucleotides and derivatives	17559.2	16234.9	15861.2	55681	63762.1	62660.7	1.13263	0.00237801	0.272676	-1.87474	down
Ala-Leu-Phe-Glu	Amino acids and derivatives	49075.9	29664.6	29481.7	132867	117024	148211	1.09617	0.00145418	0.271846	-1.87914	down
2-Methyl-1-propenethiol	Others	14107	13879.8	14719.7	52133.6	54316	51649.4	1.13563	0.000157672	0.270125	-1.8883	down
Ser-Leu-Lys-Glu	Amino acids and derivatives	2.06785e+06	2.094e+06	1.96686e+06	8.11821e+06	7.40783e+06	7.44338e+06	1.1348	0.00131082	0.26682	-1.90606	down
Veranisatin B	Terpenoids	6107.19	5681.92	6180.9	23929.5	20210.2	23217.4	1.13214	0.0041757	0.266787	-1.90624	down
Gly-Pro-Val-Asp-His	Amino acids and derivatives	4128.95	6344.17	5942.76	21628.3	21035.8	19219.2	1.11289	0.000110992	0.265272	-1.91446	down
D-(-)-alpha-Phenylglycine	Amino acids and derivatives	119540	122980	125595	461138	475363	463481	1.13598	2.12315e-05	0.262943	-1.92718	down
Rubusoside	Terpenoids	12686.1	17484.3	13484.9	57976.7	54078.2	54048.9	1.12372	3.68516e-05	0.262819	-1.92786	down
Tetradecanedioic acid	Lipids	288335	280625	280318	1.027e+06	1.17224e+06	1.03986e+06	1.13392	0.0032955	0.262196	-1.93128	down
Met-Thr	Amino acids and derivatives	118929	132332	113153	454900	496849	443879	1.13213	0.000811104	0.261111	-1.93726	down
5-Ethenyl-1,6-dimethyl-2,7-dimethoxyphenanthrene	Benzene and substituted derivatives	10322.4	11015.3	10022.3	39897.3	42024.1	38222.6	1.13439	0.00071252	0.261019	-1.93777	down
Butanone acid	Organic acids	168.73	126.65	261.22	836.84	502.88	795.27	1.05947	0.025938	0.260704	-1.93952	down
oxidized Watasenia luciferin(2-)	Organic acids	1302.62	1035.36	1219.37	4330.37	4195.1	5131.93	1.12593	0.00484575	0.260471	-1.94081	down
Isobavachalcone	Flavonoids	13782.5	12468.3	10865.9	41942.4	48597.3	51960.5	1.12553	0.00424523	0.260468	-1.94082	down
6-(5-{[(2E)-3-(3,4-dihydroxyphenyl)prop-2-enoyl]oxy}-3,4-dihydroxycyclohex-1-ene-1-carbonyloxy)-3,4,5-trihydroxyoxane-2-carboxylic acid	Organic acids	1689.94	3373.71	1328.56	9401.76	7495.46	7644.74	1.05283	0.00233756	0.26046	-1.94086	down
1-(9Z-hexadecenoyl)-sn-glycero-3-phosphocholine	Lipids	686664	726890	719069	2.83975e+06	2.85889e+06	2.52228e+06	1.13388	0.00259987	0.259414	-1.94667	down
Saicar	Nucleotides and derivatives	3008.97	2735.39	2889.8	11562.2	11363.8	10456.9	1.13426	0.00104682	0.258639	-1.95099	down
Asn-Ile-Thr-Glu	Amino acids and derivatives	21435.6	20913.5	19527.2	78946.8	93993.1	66332.3	1.1227	0.0173925	0.258602	-1.95119	down
N-Acetylgalactosamine	Others	6673.48	7639.58	7413.63	27913.3	30046	26349.1	1.13243	0.00145745	0.257705	-1.95621	down
LysoPE(0:0/18:2(9Z,12Z))	GP	22067.1	25328.5	25346.5	95956.5	90871.5	95721.1	1.13341	1.51754e-05	0.257449	-1.95764	down
2-Hydroxy-3-(phosphonooxy)propyl octadec-9-enoate	GP	10650.8	10108.5	9192.18	40129.1	39420.3	37393.2	1.13358	7.00691e-05	0.256121	-1.9651	down
Gal1-3[Fuc1-2]Gal1-4[Fuc1-3]GlcNAcSp	Others	2480.64	3152.44	1203.2	5759.62	11741.9	9279.24	1.01165	0.0503864	0.255268	-1.96991	down
Tyr-Tyr-Asn	Amino acids and derivatives	22538.4	23439.7	23237.8	97711.7	95986.5	78664.7	1.13031	0.00787332	0.254131	-1.97635	down
Gentianose	Others	4306.81	7475.09	3293.25	17282.6	17328.8	24827.5	1.062	0.0139017	0.253624	-1.97924	down
Glu-Thr-His-Glu	Amino acids and derivatives	15298.5	21252.8	17931.7	68752.6	71409.3	75582.5	1.12488	3.95097e-05	0.252535	-1.98545	down
3-Pyroglutamylthiazolidine-4-carboxylic acid	Organic acids	870.39	1416.25	1636.37	4899.31	4991.96	5725.86	1.09449	0.000394498	0.251199	-1.9931	down
N-Acetylhistamine	Alcohol and amines	928.91	697.07	583.31	2800.86	3077.55	2947.52	1.11495	0.00010109	0.250318	-1.99817	down
LysoPA(18:2(9Z,12Z)/0:0)	GP	115088	150188	106992	479344	533632	476580	1.12251	0.000161072	0.249919	-2.00047	down
N-[2-(pyridine-4-carbonylamino)ethyl]pyridine-4-carboxamide	Alcohol and amines	11648	11428	11083.4	42460.9	43838.6	51030.4	1.1324	0.00576678	0.24874	-2.00729	down
2-(2-methyl-1H-benzimidazol-1-yl)ethanamine	Benzene and substituted derivatives	3617.49	2777.7	1612.26	13670.1	6915.71	11673.3	1.03787	0.0470204	0.248223	-2.01029	down
Ile-Phe-Val-Lys	Amino acids and derivatives	49654.1	16450.2	48892.8	153221	158071	152894	1.02288	0.00761369	0.24774	-2.0131	down
1-(4-Methylphenyl)-1-cyclopropanecarbonitrile	Benzene and substituted derivatives	1552.1	1544.38	884.79	5165.18	4827.51	6148.25	1.09431	0.00247864	0.246657	-2.01942	down
3-[[2-(3-Hexylanilino)-2-oxoethyl]amino]propanoic acid	Organic acids	17675.7	11592.3	9677.83	32520.8	62318.9	63420.8	1.05227	0.0523089	0.246087	-2.02276	down
Curcumin diglucoside	Steroids	1869.01	4219.28	2488.83	10959.8	14351.5	9569.43	1.06583	0.0124354	0.245898	-2.02387	down
Berbamunine	Alkaloids	544599	564842	487270	3.30099e+06	1.24071e+06	1.9653e+06	1.0442	0.113063	0.245384	-2.02689	down
Tyr-Glu-Val-Lys	Amino acids and derivatives	15918.6	13274.3	11487.1	56120.9	60691.2	49165.3	1.12212	0.0026894	0.245094	-2.02859	down
3,4,5-trihydroxy-6-{[(16S)-5,7,11-trihydroxy-8,8,10,12-tetramethyl-3-[1-(2-methyl-1,3-thiazol-4-yl)prop-1-en-2-yl]-9-oxo-17-oxa-4-azabicyclo[14.1.0]heptadec-4-en-16-yl]methoxy}oxane-2-carboxylic acid	Organic acids	8144.03	13499.6	3336.76	38322.1	32827.4	30853.1	1.00298	0.0028758	0.2449	-2.02973	down
2,3-Dihydrobenzofuran	Benzene and substituted derivatives	3543.18	4076.76	4266.65	15635.5	16058.1	16990.5	1.13213	9.29658e-05	0.244157	-2.03412	down
Tyr-Pro-Lys	Amino acids and derivatives	6876.69	6259.83	5342.09	25567.7	23640.9	26910.8	1.12884	0.00048816	0.242759	-2.04241	down
Rehmaionoside C	Terpenoids	54616.3	58628.8	57618.7	213328	238858	256168	1.13263	0.00448173	0.241212	-2.05162	down
CID 131839522	Organic acids	37499.6	36865.2	35008.2	153057	148474	152866	1.13582	8.31599e-06	0.240699	-2.0547	down
Tubulosine	Alkaloids	4904.98	2432.51	4824.84	9811.15	23451.1	17271.1	1.02104	0.0777686	0.240679	-2.05482	down
MG(0:0/18:2(9Z,12Z)/0:0)	GL	1.32155e+07	6.78408e+06	1.20479e+07	2.99338e+07	3.32764e+07	7.00114e+07	1.02154	0.116275	0.240558	-2.05555	down
Carnitine C21:2	FA	25211.6	25022.6	26828.2	113407	97088.9	111137	1.13332	0.00354655	0.239598	-2.06132	down
Ala-Gly-Val	Amino acids and derivatives	2501.89	2760.28	2871.31	11976.2	11356.1	10630.6	1.1332	0.0010428	0.239481	-2.06202	down
1,2-Dioctanoyl-sn-glycero-3-phosphate	GP	3659.39	3081.18	3496.04	14076.1	17016.2	12000.4	1.12223	0.016139	0.237548	-2.07371	down
N-trans-Feruloyloctopamine	Alkaloids	19141.7	16758.1	18328.5	74458.7	75683.5	78348.7	1.1345	1.15291e-05	0.237332	-2.07502	down
Garcinone C	Others	23919.1	26596.1	17239	108220	87702	90750.1	1.11427	0.00277643	0.236348	-2.08102	down
[3,4,5-trihydroxy-6-[[3,4,5-trihydroxy-6-(hydroxymethyl)oxan-2-yl]oxymethyl]oxan-2-yl] 2,6,6-trimethylcyclohexa-1,3-diene-1-carboxylate	Others	8729.41	8672.38	6224.14	33904.6	29496.6	37082.3	1.11879	0.00329813	0.235122	-2.08852	down
3',4',5'-Trimethoxytricetin 7-[rhamnosyl-(1->6)-glucoside]	Flavonoids	1515.54	1362.76	2286.08	8409.74	8101.42	5522.47	1.09311	0.0181747	0.234386	-2.09304	down
3-(2,3,4,5-tetrahydroxyphenyl)-1-(2,4,6-trihydroxyphenyl)propane-1,2-dione	Others	15139.1	14654	13765.5	53459.7	66554.8	66094.8	1.12989	0.00763834	0.234048	-2.09512	down
Ile-Arg-Thr-Asp	Amino acids and derivatives	9499.05	4179.61	2072.42	21257.5	23185.6	23084.8	1.00143	0.0112248	0.233253	-2.10003	down
rac O-Desmethyl Venlafaxine beta-D-Glucuronide	Benzene and substituted derivatives	1939.57	1617.7	1684.5	7467.56	8365.63	6674.2	1.12859	0.00556723	0.232891	-2.10227	down
6-({6-[(acetyloxy)methyl]-2,4,5-trihydroxyoxan-3-yl}oxy)-3,4,5-trihydroxyoxane-2-carboxylic acid	Organic acids	1491.14	1758.14	1032.19	4743.49	6284.38	7381.04	1.09477	0.0193124	0.232576	-2.10423	down
Asp-Cys-Trp	Amino acids and derivatives	863.48	706.36	598.38	1584.24	3996.85	3793.78	1.03349	0.0883036	0.23128	-2.11229	down
NE,NE,NE-TRIMETHYLLYSINE	Amino acids and derivatives	12595.6	14509.2	10525.5	53506	48290.2	61387.5	1.12258	0.00488094	0.230601	-2.11653	down
11a-Hydroxytetracycline	Others	127675	108426	106032	453022	548719	484261	1.12943	0.00366723	0.230237	-2.11881	down
6-{[(2E)-3-(2,4-dihydroxyphenyl)prop-2-enoyl]oxy}-3,4,5-trihydroxyoxane-2-carboxylic acid	Organic acids	43082.5	46690.9	38755.1	182112	199625	176608	1.13182	0.000975632	0.230195	-2.11907	down
cyclic ADP-ribose	Others	15750.6	14919.3	15337.5	59731	73420.6	66924.5	1.13227	0.00573149	0.22995	-2.12061	down
1-(9Z-heptadecenoyl)-sn-glycero-3-phosphoethanolamine	GP	370002	305662	395549	1.6645e+06	1.43439e+06	1.57425e+06	1.12845	0.000984854	0.229228	-2.12515	down
5-(7-Acetyloxy-4-methoxycarbonyl-9-methyl-11-oxo-10-oxatricyclo[6.3.2.01,7]tridec-3-en-9-yl)-2-methylpenta-2,4-dienoic acid	Organic acids	11374.8	12997	6553.95	37727.1	57266.3	40834.4	1.07991	0.0206862	0.227683	-2.1349	down
PC(18:3(9Z,12Z,15Z)/16:0)	GP	2741.87	2362.62	2427.58	10211.6	12394.3	10593.1	1.13051	0.00503971	0.226877	-2.14002	down
PtdIns-(3,4,5)-P3 (1,2-dioctanoyl)	GP	5097.61	5199.86	6292.21	26312	20579	26341.2	1.12513	0.00816	0.226535	-2.14219	down
4-Hydroxy Duloxetine b-D-Glucuronide	Others	8146.05	15009.9	19373.6	58483.8	67709.6	62106.6	1.07676	0.000401216	0.22586	-2.1465	down
Glu-Pro-Thr	Amino acids and derivatives	1426.84	1301.29	505.58	6044.25	4701.54	3599.85	1.03037	0.02216	0.225414	-2.14935	down
Arg-Asp-Val-Glu	Amino acids and derivatives	1446.32	1483.25	2366.23	7298.1	5982.71	10264.9	1.08846	0.0347916	0.224916	-2.15254	down
(2-Methylbenzyl)(pyridin-4-ylmethyl)amine	Benzene and substituted derivatives	907.97	306.01	290.44	2503.43	2201.8	2019.22	1.03311	0.00328204	0.223724	-2.16021	down
Colchiceine	Alkaloids	1254.84	1959.92	3737.01	9960.97	10912.8	10307.7	1.05604	0.00384742	0.222946	-2.16524	down
(2-{[5,7-dihydroxy-2-(3-hydroxyphenyl)-4-oxo-3,4-dihydro-2H-1-benzopyran-3-yl]oxy}-4-hydroxy-5-(hydroxymethyl)oxolan-3-yl)oxidanesulfonic acid	Organic acids	928.63	1624.47	1650.81	7777.07	5588.94	5501.07	1.09157	0.0154474	0.222817	-2.16607	down
Fucofuroeckol B	Heterocyclic compounds	8314.39	7079.82	7310.6	38065.8	41627.5	22269.3	1.09575	0.0466258	0.222678	-2.16697	down
1-Pyrenesulfonic acid	Benzene and substituted derivatives	746.64	241.79	667.5	2598.52	2341.5	2522.2	1.03832	0.00183704	0.221908	-2.17196	down
Thr-Thr	Amino acids and derivatives	35735.2	35411.3	31151.6	128678	203810	128695	1.11062	0.0407112	0.221817	-2.17256	down
6-{[1,8-dihydroxy-4-(3-methylbut-2-en-1-yl)-11-(2-methylprop-1-en-1-yl)-12-oxo-11,12-dihydro-5,10-dioxatetraphen-3-yl]oxy}-3,4,5-trihydroxyoxane-2-carboxylic acid	Organic acids	2136.09	1437.7	1209.78	7383.22	7529.56	6677.16	1.10881	0.000130175	0.221565	-2.1742	down
Linoleic Acid-biotin	Organic acids	630622	541476	478075	3.02315e+06	2.33339e+06	2.10535e+06	1.11884	0.017652	0.221147	-2.17692	down
5-(4-Acetyloxy-3-hydroxy-2,5,5,8a-tetramethyl-3,4,4a,6,7,8-hexahydronaphthalen-1-yl)-3-methylpentanoic acid	Organic acids	1822.71	653.51	593.16	3958.1	3459.32	6464.59	1.01492	0.0442944	0.221105	-2.1772	down
6-nitro-1,2,3-benzotriazin-4(3H)-one	Benzene and substituted derivatives	13621.4	7027.04	5278.83	35568.1	41482.2	40316.5	1.06989	0.000999386	0.220908	-2.17848	down
(2S)-1-[(3S)-3-{[(3S)-3-ammonio-3-carboxylatopropyl]ammonio}-3-carboxylatopropyl]azetidinium-2-carboxylate	Others	4792.97	5065.77	5879.47	24345.7	23812.5	23148.7	1.1325	2.69589e-06	0.220711	-2.17977	down
Glu-Asn-Lys-Asp	Amino acids and derivatives	5674.68	5392.48	3440.43	20627.7	25320.1	19838	1.10726	0.00431077	0.220528	-2.18097	down
8-[3,7-dihydroxy-2-(3-hydroxyphenyl)-3,4-dihydro-2H-1-benzopyran-4-yl]-6-[3,7-dihydroxy-2-(4-hydroxy-3-methoxyphenyl)-3,4-dihydro-2H-1-benzopyran-4-yl]-2-(3,4-dihydroxyphenyl)-3,4-dihydro-2H-1-benzopyran-3,5,7-triol	Benzene and substituted derivatives	5844.9	5589.27	5250.02	28115.6	25563	23689.9	1.13312	0.00349829	0.215645	-2.21327	down
7-Hydroxymethotrexate	Heterocyclic compounds	4144.9	3815.44	5155.82	24450.7	23595.5	13051.5	1.08984	0.0471931	0.214675	-2.21977	down
Psychosine sulfate	Lipids	15447.6	12157.6	15010.2	64428.4	66892.9	68377.3	1.1308	5.09258e-06	0.213398	-2.22838	down
6-[(2-{3-[(6-carboxy-3,4,5-trihydroxyoxan-2-yl)oxy]-4-ethylphenyl}-3,5-dihydroxy-3,4-dihydro-2H-1-benzopyran-7-yl)oxy]-3,4,5-trihydroxyoxane-2-carboxylic acid	Organic acids	367.57	1111.86	1098.4	4145.74	4268.13	3732.56	1.03842	0.000861658	0.212229	-2.2363	down
Tyr-His	Amino acids and derivatives	95491.6	101284	104195	456148	490208	472516	1.1353	0.000339386	0.21212	-2.23705	down
Neu5Gc2-6Gal1-4GlcNAcSp	Others	6206.79	21009.8	20754	66825.2	77983	81433.5	1.02207	0.000877811	0.212032	-2.23764	down
Val-Thr-Ile-Asp	Amino acids and derivatives	534533	672232	588643	2.96689e+06	2.70274e+06	2.8094e+06	1.13158	0.000124203	0.211747	-2.23959	down
(2Z,4E)-5-(3,8-dihydroxy-1,5-dimethyl-6-oxabicyclo[3.2.1]octan-8-yl)-3-methylpenta-2,4-dienoic acid	Organic acids	3822.05	3476.83	2834.18	15075.7	17083	15779.9	1.12791	0.00036567	0.211376	-2.24212	down
Gln-Phe-Glu-Lys	Amino acids and derivatives	1598.09	3251.6	1943.62	8783.77	11985.6	11387.7	1.09044	0.0047266	0.211254	-2.24295	down
Ala-Lys-Asn-Glu	Amino acids and derivatives	6890.29	2767.59	4634.54	22871.5	23108.9	22095.1	1.08099	0.00277121	0.209949	-2.25189	down
8-[3,4,5-trihydroxy-6-(hydroxymethyl)oxan-2-yl]-2-(2,4,5-trihydroxyphenyl)-3,4-dihydro-2H-1-benzopyran-3,5,7-triol	Benzene and substituted derivatives	1137.71	2242.37	2341.95	6816.57	9856.96	10665.3	1.07555	0.0175301	0.2093	-2.25635	down
(R)-2-Hydroxysterculic acid	Organic acids	19705.3	20092.4	18959.9	97399.6	87655.6	96451.1	1.13514	0.00156905	0.208726	-2.26032	down
LysoPA(i-21:0/0:0)	GP	948.72	1204.96	957.94	5488.21	2583.08	6989.21	1.05103	0.0906196	0.206608	-2.27503	down
1-(9Z-octadecenoyl)-sn-glycero-3-phospho-(1'-sn-glycerol)	GP	126295	106606	109713	430899	570520	666623	1.11917	0.0224342	0.205399	-2.2835	down
JWH 018 N-pentanoic acid beta-D-Glucuronide	Organic acids	4547.2	9801.18	4696.48	20282.6	41918.1	30728.1	1.05205	0.0500562	0.20494	-2.28672	down
LysoPA(i-24:0/0:0)	GP	883901	958248	830122	4.12535e+06	4.50813e+06	4.41882e+06	1.13412	0.000418729	0.204736	-2.28817	down
Afzelechin-(4alpha->8)-afzelechin	Flavonoids	15370.2	14627.1	13266.3	66252.2	70986	74653.9	1.13363	0.00106987	0.204178	-2.2921	down
[(2R)-1-decanoyloxy-3-phosphonooxypropan-2-yl] 22-methyltricosanoate	GP	11964.9	7923.61	12048.6	61014.7	46057.9	50723.9	1.11447	0.00673997	0.202395	-2.30476	down
3-[2-(3,7-dimethylocta-2,6-dien-1-yl)-3,4-dihydroxyphenyl]-1-(2,4,5-trihydroxyphenyl)propan-1-one	Others	1479.01	3781.79	4244.2	14051.5	16887	16424.7	1.05543	0.000504083	0.200683	-2.31701	down
Ala-Pro-Ala-Tyr-Ser	Amino acids and derivatives	3368.37	2281.31	2636.21	16426.7	12777	12495.5	1.11915	0.00925553	0.198706	-2.33129	down
Carnitine C18:3-OH	FA	665.8	292.41	503.17	2891.81	2575.66	1902.46	1.07997	0.0128897	0.19829	-2.33432	down
PE(14:1(9Z)/20:4(8Z,11Z,14Z,17Z))	GP	4819.94	11195.7	7056.23	42486.4	33639	40474.2	1.08745	0.00114028	0.197873	-2.33736	down
3,4,5-Trihydroxy-6-[3-hydroxy-2-(7-hydroxy-4-oxo-2,3-dihydrochromen-2-yl)-5-methoxy-4-(3-methylbut-2-enyl)phenoxy]oxane-2-carboxylic acid	Organic acids	4098.48	3481.88	5228.45	27819.2	19280	17662.7	1.1086	0.0288726	0.197783	-2.33801	down
Mucronine A	Heterocyclic compounds	1335.12	879.16	836.62	5148.5	6368.28	3919.02	1.10196	0.0235422	0.197651	-2.33897	down
Glu-Gln-Phe-Arg	Amino acids and derivatives	51050.9	43667.8	48179.3	132767	295606	304573	1.07193	0.0717802	0.194964	-2.35872	down
Sativanine B	Heterocyclic compounds	5535.16	6178.66	4742.36	27045.2	30417.3	27589.2	1.13029	0.000593739	0.193484	-2.36971	down
N-(N-Formyl-L-methionyl)-L-phenylalanine	Amino acids and derivatives	22280.9	27166.3	24080.4	127296	136108	117248	1.13194	0.00164826	0.193163	-2.37211	down
2-(3,4-dihydroxyphenyl)-8-[1-(2,4-dihydroxyphenyl)-3-(3,4-dihydroxyphenyl)-2-hydroxypropyl]-3,4-dihydro-2H-1-benzopyran-3,5,7-triol	Benzene and substituted derivatives	2704.63	5858.53	2417.47	14890.6	22803.8	19455.6	1.0705	0.0102105	0.192137	-2.37979	down
Asp-Val-Lys-Glu	Amino acids and derivatives	3623.14	6170.82	4675.69	26050.8	26102.3	23279	1.11641	9.82084e-05	0.191823	-2.38215	down
Nicotinic acid adenine dinucleotide	Nucleotides and derivatives	10131	10841.8	11391.1	56585.7	62250.9	50704.8	1.13242	0.00485653	0.190891	-2.38918	down
Disinomenine	Alkaloids	25501.6	24179.9	22688.5	220108	66494.8	95568.7	1.0315	0.159675	0.189365	-2.40076	down
Leu-Leu-Leu-Leu-Ser	Amino acids and derivatives	3.06716e+06	3.42977e+06	3.04318e+06	1.57003e+07	1.79715e+07	1.70828e+07	1.13382	0.00170713	0.187966	-2.41146	down
N-(2-Furoyl)glycine	Amino acids and derivatives	22998.5	18271.7	24971.9	100242	125454	127383	1.12462	0.00611827	0.187613	-2.41417	down
N,N-diethyl-3-(4-methyl-5-sulfanyl-4H-1,2,4-triazol-3-yl)benzene-1-sulfonamide	Alcohol and amines	1813.65	2119.92	3245.29	13856.4	10192.5	14289	1.10485	0.00938167	0.187252	-2.41694	down
NCGC00169372-02_C27H34O16_2-(beta-D-Glucopyranosyloxy)benzyl 3-(hexopyranosyloxy)-6-hydroxy-2-methoxybenzoate	Benzene and substituted derivatives	1058.06	923.18	840.05	5606.45	6167.12	3398.22	1.10544	0.0389856	0.185956	-2.42696	down
2,4',6,6'-Tetranitro-2',4-azoxytoluene	Benzene and substituted derivatives	3207.73	3606.42	10936.3	30892.7	30540.7	34445.7	1.04604	0.00291052	0.185134	-2.43336	down
LPI(16:0/0:0)	GP	75600.5	69025.8	58146.6	360293	340335	417287	1.12907	0.00411534	0.181385	-2.46287	down
2-(Phenylthio)benzoic acid	Organic acids	307.36	553.88	253.49	1829.16	2466.02	1854.39	1.09113	0.0068307	0.18127	-2.46379	down
3-hydroxy-2-[(Z)-oct-2-enyl]pentanedioic acid	Organic acids	2159.84	771.49	530.88	8090.08	4836.41	6211.89	1.02667	0.0156005	0.180904	-2.4667	down
Elatoside E	Terpenoids	7142.51	5483.72	6660.32	16856.8	45957.9	45386.2	1.04817	0.0905672	0.178248	-2.48805	down
Met-Asn-Ser	Amino acids and derivatives	8533.63	9249.95	9648.26	54137.4	50743.6	50429.7	1.13503	0.000354446	0.176626	-2.50123	down
[2-(methoxymethyl)-5-(3,5,7-trihydroxy-3,4-dihydro-2H-1-benzopyran-2-yl)phenyl]oxidanesulfonic acid	Organic acids	28317	24320.9	24492.5	144178	143662	150205	1.13444	6.96162e-06	0.176078	-2.50571	down
docosanedioate	Lipids	399.03	1407.11	1070.19	6022.08	5306.29	5065.24	1.04974	0.000401803	0.175454	-2.51083	down
XV638	Benzene and substituted derivatives	5862.62	6281.25	6232.07	33378.7	34227.2	37166	1.13524	0.00140132	0.17539	-2.51136	down
Met-Thr-Asn-Leu-Gly	Amino acids and derivatives	752.47	258.44	1529.52	5712.69	4275.2	4510.9	1.00359	0.00262626	0.175217	-2.51279	down
Aspidospermine	Alkaloids	3142.68	4004.04	5240.3	28299.7	20666.8	21803.7	1.11411	0.0107668	0.175032	-2.51431	down
Dracorubin	Tannins	4721.42	6044.04	4340.74	28995.3	27662.3	29888.2	1.12878	1.33433e-05	0.174546	-2.51832	down
N2,N4-dibenzylquinazoline-2,4-diamine	Heterocyclic compounds	366.92	702.12	354.76	3031.35	2713.86	2414.12	1.10014	0.00100564	0.1745	-2.5187	down
[(6-{5,7-dihydroxy-4-oxo-2-phenyl-8-[3,4,5-trihydroxy-6-(hydroxymethyl)oxan-2-yl]-3,4-dihydro-2H-1-benzopyran-6-yl}-3,4,5-trihydroxyoxan-2-yl)methoxy]sulfonic acid	Organic acids	4642.49	2700.2	2360.31	20150.9	18055.5	17405.9	1.10606	0.000173067	0.174476	-2.5189	down
(2S,4S,5R,6R)-5-acetamido-4-hydroxy-6-[(1R,2R)-1,2,3-trihydroxypropyl]-2-[[(2R,3S,4R,5R)-4,5,6-trihydroxy-3-[(2S,3R,4S,5R,6R)-3,4,5-trihydroxy-6-(hydroxymethyl)oxan-2-yl]oxyoxan-2-yl]methoxy]oxane-2-carboxylate	Others	21259.7	16690.4	10841	88255.9	98538.2	93377.6	1.10897	5.3363e-05	0.174147	-2.52162	down
Tyrosyl-tryptophan	Amino acids and derivatives	67071.7	73340.5	69099.3	391517	398523	415908	1.13562	0.000227492	0.173732	-2.52507	down
1-Octadecanoyl-sn-glycero-3-phosphoethanolamine	Lipids	39756.8	8705.92	28220.4	129980	172819	138852	1.02188	0.00246242	0.173629	-2.52592	down
Kolaflavanone	Others	2412.21	1439.53	3422.3	9608.16	15627.5	16734.3	1.07481	0.0283788	0.173315	-2.52853	down
Leu-Phe-Ile-Asp	Amino acids and derivatives	18079.6	16601	16817	104738	87027.9	106330	1.13295	0.0054085	0.172755	-2.5332	down
Leu-Ser-Glu-Lys	Amino acids and derivatives	15872.8	19661.3	13628.2	92606.6	83139.9	108979	1.12384	0.00671893	0.172666	-2.53395	down
[Ile7] Angiotensin III	Others	606179	265196	503557	1.8815e+06	3.09803e+06	2.98999e+06	1.07838	0.0239142	0.172524	-2.53513	down
6-{2-[6-carboxy-5-(2,4-dihydroxyphenyl)-3-methylcyclohex-2-en-1-yl]-5-{7-[(3,3-dimethyloxiran-2-yl)methyl]-6-hydroxy-1-benzofuran-2-yl}-3-hydroxyphenoxy}-3,4,5-trihydroxyoxane-2-carboxylic acid	Organic acids	19945	20121.9	27351.4	126632	128297	135938	1.12831	1.10768e-05	0.172484	-2.53546	down
2-(1,7-Dihydroxy-6,8-dimethoxy-3-methyl-5-propan-2-ylnaphthalen-2-yl)-6,8-dimethoxy-3-methyl-5-propan-2-ylnaphthalene-1,7-diol	Benzene and substituted derivatives	1395.93	1686.41	1508.9	7705.19	9522.92	9460.39	1.13053	0.00569343	0.172031	-2.53926	down
Dihydrodaidzein	Flavonoids	5757.73	6172.61	4073.35	30637.1	28678.2	33821.1	1.12309	0.000958753	0.171831	-2.54094	down
4-Hydroxycinnamic acid	Phenolic acids	374024	363113	347688	1.98243e+06	1.89254e+06	2.47078e+06	1.13122	0.0102285	0.170953	-2.54833	down
1,2,3-Propanetriol, diacetate	GL	197135	194002	154883	993556	1.07282e+06	1.13149e+06	1.13098	0.000786544	0.170745	-2.55008	down
Glu-Lys-Leu-Thr-His	Amino acids and derivatives	5192.33	4261.35	6224.15	27747.5	36233.8	27906.3	1.12227	0.00969012	0.17062	-2.55114	down
Pro-Asn	Amino acids and derivatives	14465.9	11397.1	11860.7	74499.4	87355.3	59964.5	1.12386	0.0151569	0.170065	-2.55584	down
1-(Pentanoylamino)-N-((2'-(1H-tetrazol-5-yl)biphenyl-4-yl)methyl)cyclopentanecarboxamide	Benzene and substituted derivatives	22845.5	22166.2	20732.7	83362.6	188027	116714	1.09489	0.0734843	0.169399	-2.5615	down
1-Stearoyl-2-arachidonoyl-sn-glycero-3-phospho-(1'-myo-inositol)	GP	9787.95	12664	5949.05	47141.6	62649.8	59100.5	1.09927	0.00425981	0.168161	-2.57209	down
LPE(18:3/0:0)	GP	56614.9	44911.1	42774.6	301204	293407	266349	1.13019	0.000514404	0.167604	-2.57687	down
dTDP-L-oleandrose	Nucleotides and derivatives	5535.71	5388.63	9420.2	23040.7	62741.3	36383	1.05747	0.098771	0.166533	-2.58612	down
Aspulvinone E	Phenolic acids	536248	570754	497586	3.0365e+06	3.40844e+06	3.29581e+06	1.1344	0.00117808	0.164729	-2.60183	down
1,2-Dioctanoyl-sn-glycero-3-phosphocholine	GP	63581.6	56440.6	60308.4	353165	370066	375958	1.13533	0.00017959	0.164058	-2.60772	down
2-[1-Hydroxy-3-(4-methoxyphenyl)propyl]-3,5-dimethoxyphenol	Benzene and substituted derivatives	1347.6	1613.07	1131.5	7620.68	6879.31	10490	1.11832	0.0226269	0.163752	-2.61041	down
5-KETE	Lipids	12184.5	8820.12	9180.37	56601.4	72487	55546.6	1.12427	0.00911864	0.163485	-2.61277	down
8-Desoxygartanin	Heterocyclic compounds	6446.96	6311.61	7025.93	49482.3	36033.8	36160.6	1.12816	0.0166369	0.162599	-2.62061	down
Coumarin	Lignans and Coumarins	1549.06	1384.67	1036.24	9433.27	6868.61	8114.61	1.1213	0.00934234	0.162594	-2.62066	down
3,4,5-trihydroxy-6-(2-hydroxy-5-{3,5,7-trihydroxy-8-[3,4,5-trihydroxy-6-(hydroxymethyl)oxan-2-yl]-3,4-dihydro-2H-1-benzopyran-2-yl}phenoxy)oxane-2-carboxylic acid	Organic acids	2468.67	1165.44	1278.75	10378.8	9538.07	10408.5	1.10177	0.000169275	0.162005	-2.62589	down
Isoginkgetin	Flavonoids	3474.34	5759.21	4189.29	32677.2	23420.7	27288.8	1.11615	0.00954197	0.160971	-2.63513	down
[(1S,6S,7S,8R,9R,13R,14R,16S,18R)-8-acetyloxy-11-ethyl-5,7,14-trihydroxy-6,16,18-trimethoxy-13-(methoxymethyl)-11-azahexacyclo[7.7.2.12,5.01,10.03,8.013,17]nonadecan-4-yl] benzoate	Benzene and substituted derivatives	10684.4	13395.1	5703.95	68371.8	60418.2	60111.1	1.09664	0.000139221	0.157667	-2.66505	down
5'-Deoxy-5'-(Methylthio) Adenosine	Nucleotides and derivatives	4173.98	3992.91	2994.45	20660.6	26443.5	23733.7	1.12587	0.00518866	0.157562	-2.66601	down
2,9-Bis(3-methyl-2E-pentenoyl)-2b,9a-dihydroxy-4Z,10(14)-oplopadien-3-one	Others	1991.85	3085.08	2160.9	11898.2	14577	19474.5	1.11146	0.0260263	0.157516	-2.66643	down
2,4-Diaminobutyric acid	Organic acids	76755.1	73273.9	72649	503220	402414	515355	1.13224	0.00787447	0.156706	-2.67386	down
Arg-Arg-Phe	Amino acids and derivatives	113350	118023	110445	763705	663321	759259	1.13482	0.00272227	0.156346	-2.67718	down
2-Acetylaminofluorene	Benzene and substituted derivatives	20815.2	16024.1	19441.7	112433	144212	103465	1.12576	0.0136627	0.156288	-2.67772	down
Glu-Tyr-Ile-Glu	Amino acids and derivatives	742.67	1899.71	619.05	5013.98	9979.45	5903.24	1.04832	0.053176	0.156074	-2.6797	down
Scortechinone B	Others	66.83	224.5	167.59	1103.02	484.86	1359.45	1.01248	0.0812712	0.155707	-2.68309	down
Neoastilbin	Flavonoids	281.46	331	149.24	1475.23	1928.44	1493.3	1.09668	0.00595202	0.155545	-2.68459	down
Adenosine 5'-Diphosphate（ADP）	Nucleotides and derivatives	16696.7	16254.8	16752.5	73026.7	89902.2	158426	1.10099	0.0740366	0.15467	-2.69273	down
myricetin-3-O-hexoside	Flavonoids	401.96	2709.3	1281.41	8029.16	10528.4	10023.2	1.00556	0.00146195	0.153693	-2.70187	down
Asn-Glu-Phe-Lys	Amino acids and derivatives	1703.18	2584.95	5304.72	22505.8	19624.9	20299.5	1.07683	0.000291556	0.153657	-2.70221	down
Oxiglutatione	Amino acids and derivatives	2471.74	2496.19	2308.61	13165	16063.5	18456	1.12976	0.0125569	0.152597	-2.7122	down
L-2-Aminoadipate adenylate	Nucleotides and derivatives	15497.3	17135.9	12680	89636.3	104134	104734	1.12973	0.00202576	0.151801	-2.71975	down
4-Nitrohippuric acid	Benzene and substituted derivatives	3965.95	3943.68	3155.81	27873.3	29047.1	15974.1	1.10899	0.0382058	0.151801	-2.71975	down
4-Coumaroyl-4'-hydroxyphenyllactate	Others	548.65	1142.27	772.13	4320.76	5521.1	6410.96	1.10192	0.0119093	0.151546	-2.72217	down
2-[2-(3,4-Dihydroxyphenyl)-5,7-dihydroxy-4-oxo-4H-1-benzopyran-6-yl]-3,4-dihydroxy-6-methyl-3,4-dihydro-2H-pyran-5(6H)-one	Others	1868.72	1976.78	2929.68	14614.3	14554.4	15567.5	1.12383	1.14324e-05	0.151447	-2.72311	down
5-[6-(2,4-dihydroxyphenyl)-2-(2,6-dihydroxyphenyl)-4-methylcyclohex-3-ene-1-carbonyl]-3-[(1E)-3-methylbut-1-en-1-yl]benzene-1,2,4-triol	Benzene and substituted derivatives	608.38	361.95	1457.34	7857.95	4394.32	3805.55	1.03198	0.061174	0.151183	-2.72563	down
3,4,5-trihydroxy-6-{[7-methoxy-3-(3-methoxyphenyl)-8-methyl-4-oxo-4H-chromen-5-yl]oxy}oxane-2-carboxylic acid	Organic acids	978.27	2549.14	788.32	8424.27	10604.6	9662.14	1.06835	0.000695659	0.150421	-2.73292	down
Kahweol	Heterocyclic compounds	40926.9	42368.2	42175.2	353916	275058	206923	1.12108	0.0306798	0.150103	-2.73598	down
DG(18:4(6Z,9Z,12Z,15Z)/22:6(4Z,7Z,10Z,13Z,16Z,19Z)/0:0)	GL	653.33	792.58	490	3903.64	2328.68	6734.52	1.06666	0.103386	0.149297	-2.74374	down
Asp-Glu-His-Glu	Amino acids and derivatives	5579.79	6025.11	1880.44	29043.7	30817.7	30817.5	1.06514	0.000596579	0.148715	-2.74937	down
8-[1-(2,4-dihydroxyphenyl)-3-(3,4-dihydroxyphenyl)-2-hydroxypropyl]-2-(4-hydroxy-3-methoxyphenyl)-3,4-dihydro-2H-1-benzopyran-3,5,7-triol	Benzene and substituted derivatives	20052.3	17964.6	16761.2	120663	132820	117055	1.13376	0.0014424	0.147834	-2.75795	down
PC(O-16:0/O-1:0)	Lipids	63826.3	61294.9	63062.1	400030	524722	348999	1.12716	0.0201576	0.14774	-2.75887	down
UDP-xylose	Nucleotides and derivatives	5838.12	5123.78	5368.97	33822.8	38716	38130.9	1.13433	0.00205456	0.147564	-2.76059	down
2-Dodecylbenzenesulfonic acid	Benzene and substituted derivatives	15658.9	16074	65916.3	257620	240994	165950	1.03198	0.00830212	0.146937	-2.76673	down
Securinine	Alkaloids	502121	478501	456681	3.41664e+06	2.86334e+06	3.57068e+06	1.13326	0.00566962	0.145909	-2.77686	down
Ile-Gln-Asn-Glu	Amino acids and derivatives	10437	10116.2	11216.6	65036.5	73666.6	79632.8	1.13367	0.00441791	0.145509	-2.78082	down
NG-Hydroxy-L-arginine, Monoacetate Salt	Amino acids and derivatives	4320.07	3419.44	4618.4	28329.2	26803.5	30163.5	1.1308	0.000488109	0.144882	-2.78705	down
Trp-Trp	Amino acids and derivatives	688.39	1066.96	902.25	8676.72	5012.93	4782.26	1.10512	0.0517854	0.143873	-2.79714	down
5-(7,7-Dimethyl-7H-furo[2,3-f]chromen-2-yl)-4,6-bis-(3-methyl-but-2-enyl)-benzene-1,3-diol	Benzene and substituted derivatives	1349.35	1005.78	1296	10869.3	6839.06	7712.48	1.12008	0.0265391	0.143628	-2.7996	down
5'-O-beta-D-Glucosylpyridoxine	Others	5275.94	5154.03	4649.03	31256.4	36635.2	37771.8	1.13337	0.00411859	0.142708	-2.80886	down
CID 487435	Phenolic acids	12162.3	29202.6	27205.2	144368	167176	172483	1.09321	0.00047366	0.141666	-2.81944	down
Cytidine-5'-monophosphate	Nucleotides and derivatives	2083.29	4061.95	3069.29	14354.1	26881.8	24161.8	1.09411	0.0363421	0.1409	-2.82726	down
1-(9Z,12Z-octadecadienoyl)-glycero-3-phosphoethanolamine	GP	343363	321030	360509	2.43886e+06	2.32261e+06	2.52918e+06	1.13541	0.000558711	0.140578	-2.83056	down
Tetrahydrofolic acid	Organic acids	17915.2	20120.4	15508.1	124946	133865	122201	1.13256	0.000270904	0.14053	-2.83105	down
DG(18:3(9Z,12Z,15Z)/14:1(9Z)/0:0)	GL	1399.46	2078.39	4142.88	16889.8	17778.6	20172.7	1.08535	0.000297515	0.13896	-2.84726	down
1-{3-[5-(3,3-dimethyloxiran-2-yl)-3-methylpent-2-en-1-yl]-2,4,6-trihydroxyphenyl}-3-phenylpropan-1-one	Others	9250.1	5436.29	5908.83	45183.3	47801.4	55727.7	1.11921	0.00225714	0.13849	-2.85214	down
Arg-Trp-His	Amino acids and derivatives	12036.9	12452.6	6736.1	78741.1	75599.5	71937	1.11442	1.81092e-05	0.137997	-2.85729	down
1-(1Z-hexadecenyl)-sn-glycero-3-phosphocholine	GP	7246.81	12818.6	19982.2	120618	91830.3	78225.2	1.08478	0.0155371	0.137775	-2.85961	down
Amastatin	Amino acids and derivatives	1386.37	1284.9	2486.22	7053.4	18035.7	12760.1	1.07222	0.0731932	0.136264	-2.87552	down
(+/-)5,6-EET Methyl Ester	Lipids	185865	187500	182870	1.22296e+06	1.49905e+06	1.37695e+06	1.13428	0.0045346	0.135701	-2.88149	down
Arcaine	Alcohol and amines	10320	8155.72	7449.9	67025.6	65688.2	58452.6	1.13011	0.00100164	0.135618	-2.88238	down
LysoPC 16:0	Lipids	599145	1.09212e+06	635185	6.84915e+06	6.73948e+06	3.64903e+06	1.09357	0.0391158	0.134963	-2.88936	down
7-HYDROXY-7-DESACETOXYKHIVORINIC ACID,METHYL ESTER	Others	4168.83	4082.87	4619.84	28730.2	32615.8	34318.8	1.13396	0.00330581	0.134548	-2.8938	down
Ser-Asn-Thr-Ile-Leu	Amino acids and derivatives	1207.5	2236.57	2900.18	14775.9	19610.9	12787.8	1.0937	0.0169897	0.134484	-2.89449	down
Trigoneoside XIb	Steroids	2005.86	4360.92	1520.12	13030.9	24277.3	21907.7	1.07073	0.0312472	0.133189	-2.90846	down
3-Indolylmethyl glucosinolate	Others	1353.54	470.99	292.42	5110.06	4937.99	5981.68	1.05198	0.000547028	0.132064	-2.92069	down
Araloside A	Terpenoids	1237.08	1454.22	2147.94	20353.8	8628.73	7963.58	1.07339	0.116383	0.130981	-2.93257	down
Emetine	Alkaloids	3242.19	8211.22	13216.1	57070.5	54115.1	77703.7	1.05747	0.00994184	0.130603	-2.93674	down
1H-Indole-3-carboxamide, 7-methoxy-1-[2-(4-morpholinyl)ethyl]-N-[(1S,2S,4R)-1,3,3-trimethylbicyclo[2.2.1]hept-2-yl]-	Alcohol and amines	942.28	1932.96	1034.16	7885.88	10882.7	11268	1.10405	0.0099123	0.130154	-2.9417	down
LPC(18:1/0:0)	Lipids	212719	180438	201741	1.617e+06	1.61585e+06	1.34584e+06	1.13307	0.00423467	0.129928	-2.94422	down
LPC(0:0/20:3)	Lipids	26905.1	13664.6	53489.7	246583	244947	236802	1.06972	0.00182814	0.129144	-2.95295	down
cis-coumarinic acid-beta-D-glucoside	Phenolic acids	233288	224864	229344	1.68488e+06	1.85546e+06	1.79758e+06	1.13586	0.00101758	0.128795	-2.95686	down
11-Eicosenol	Alcohol and amines	56914.4	67309.9	70195.2	424095	327666	758078	1.10073	0.0780752	0.128768	-2.95715	down
Thr-Lys-Pro-Arg	Amino acids and derivatives	15065.9	22374.4	13677.5	126238	119413	151625	1.12185	0.00453593	0.128671	-2.95824	down
3,4,5-trihydroxy-6-(2-oxoethoxy)oxane-2-carboxylic acid	Organic acids	530.72	586.05	459.94	4246.97	2442.94	5584.57	1.10202	0.0591891	0.128454	-2.96067	down
Brevetoxin A	Heterocyclic compounds	2085.06	3352.22	2032.86	25815.8	20218.7	12302.9	1.09782	0.0479771	0.128051	-2.96521	down
Dibenzepin	Benzene and substituted derivatives	768.91	1538.53	940.6	8225.53	6296.01	10932	1.10234	0.0284334	0.127606	-2.97023	down
Cephaeline	Benzene and substituted derivatives	6534.11	3189.59	8135.86	43923.1	45346.9	50864.6	1.09762	0.000201827	0.127446	-2.97204	down
6-{5-[3-(3,7-dimethylocta-2,6-dien-1-yl)-5-hydroxy-8,8-dimethyl-4-oxo-4H,8H-pyrano[3,2-g]chromen-2-yl]-2,4-dihydroxyphenoxy}-3,4,5-trihydroxyoxane-2-carboxylic acid	Benzene and substituted derivatives	459	582.91	712.33	5486.63	2857.88	5436.04	1.10374	0.0429461	0.127298	-2.97372	down
Primeverin	Benzene and substituted derivatives	2155.39	2168.18	2340.53	14452.6	17971.4	19947	1.13113	0.0108581	0.127248	-2.97429	down
Jujuboside B1	Terpenoids	50027.1	50558.8	43561.7	340882	435103	362071	1.13218	0.00706028	0.126661	-2.98095	down
1-hexadecanoyl-2-[(Z)-octadec-9-enoyl]-sn-glycero-3-cytidine 5'-diphosphate	GP	256.85	180.14	273.13	1707.86	1626.59	2280.1	1.12204	0.0140991	0.126479	-2.98304	down
6beta-Hydroxy-syn-pimaradiene	Alcohol and amines	36866.3	31485.7	26816.3	273754	303547	179574	1.11833	0.0269087	0.125739	-2.9915	down
R-(+)-N-Methylnicotinium	Alkaloids	1215.35	2194.03	2949.6	19281.2	15456.7	15870.7	1.10167	0.0025395	0.12565	-2.99251	down
dTDP-3-dehydro-6-deoxy-alpha-D-glucose	Nucleotides and derivatives	521.63	452.81	290.03	3355.38	2558.95	4159.77	1.11082	0.0219156	0.125517	-2.99405	down
10-Acetoxyoleuropein	Phenolic acids	562.55	363.37	166.03	2256.87	3472.63	3052.72	1.07353	0.0124335	0.124336	-3.00768	down
Melezitose	Others	299	261.06	1021.85	4523.3	4454.21	3807.93	1.06154	0.000388592	0.123727	-3.01476	down
1-Palmitoylglycerophosphocholine	GP	55713.2	38534.5	52591.3	405030	420039	361868	1.12871	0.00121515	0.123713	-3.01494	down
Levoleucovorin	Organic acids	38133.2	44145.8	35210.8	324875	341187	292016	1.13298	0.0020274	0.122631	-3.02761	down
3,4,5-trihydroxy-6-{4-[(1E)-5-oxo-7-phenylhepta-1,3-dien-1-yl]phenoxy}oxane-2-carboxylic acid	Benzene and substituted derivatives	1778.76	2418.04	3302.28	14736.8	25714.7	20841.8	1.10742	0.0280131	0.122347	-3.03094	down
5,6-dihydrothymine	Nucleotides and derivatives	20244.7	21563.4	16997.3	225445	144677	116040	1.1144	0.0487961	0.120959	-3.04742	down
GcNeu	Organic acids	10104.7	17767	12750.9	109781	113170	116012	1.12318	6.56461e-06	0.119843	-3.06078	down
Phe-Tyr-Gln-Lys	Amino acids and derivatives	4066.54	7640.62	3781.24	34660.4	50591.4	44252.8	1.10712	0.0104123	0.119597	-3.06374	down
Safflor yellow A	Quinones	1504.66	1657.74	3142.54	17314.5	18277.7	17474	1.11167	8.32405e-05	0.118813	-3.07324	down
({6-[5,7-dihydroxy-2-(3-hydroxy-4-methoxyphenyl)-4-oxo-8-[3,4,5-trihydroxy-6-(hydroxymethyl)oxan-2-yl]-4H-chromen-6-yl]-3,4,5-trihydroxyoxan-2-yl}methoxy)sulfonic acid	Organic acids	1340.78	575.38	1783.96	10174.7	10867.6	10139.3	1.08714	7.59858e-05	0.118664	-3.07505	down
10-Hydroxycamptothecin	Alkaloids	10022.6	9339.24	6703.66	65865.3	76695.4	77125.6	1.12752	0.0018373	0.118649	-3.07523	down
Gal1-4Gal1-4GlcNacSp	Others	474.27	366.14	247.61	1727.26	3484.6	4046.88	1.08647	0.0587522	0.117513	-3.08911	down
Dihydromunduletone	Others	1015.63	3074.73	2981.23	20638	21940.2	17769.8	1.07959	0.000915181	0.11718	-3.0932	down
4-Dihydroboldenone	Others	21719	21034.9	20898.2	217013	188521	138208	1.12749	0.0200913	0.117063	-3.09464	down
3-[(2-methylbenzyl)sulfanyl]-1H-1,2,4-triazol-5-amine	Benzene and substituted derivatives	1987.66	660.69	826.91	10090.6	10143.4	9595.97	1.08964	0.000586842	0.116502	-3.10157	down
N-Succinyl-5-aminoimidazole-4-carboxamide ribose	Organic acids	1291.88	333.32	901.76	6834.25	7792.51	7203.01	1.07138	8.23934e-05	0.115758	-3.11082	down
PA(15:0/20:3(5Z,8Z,11Z))	GP	6586.46	10940.2	6916.52	67955.8	56727.4	89779.7	1.116	0.0208668	0.113974	-3.13322	down
Tyr-Thr-Ala-Glu	Amino acids and derivatives	1531.74	1105.2	824.04	20303.1	6695.59	3748.45	1.00195	0.216206	0.112563	-3.1512	down
2-(3-(1-(((4E,10E)-2,9-Dioxo-12-isopropyl-1,8-diazacyclododecane-4,10-diene-3-yl)carbamoyl)-2-methylpropyl)ureido)-3-methylbutyric acid	Heterocyclic compounds	15810.8	20017.9	16949.9	181286	149817	139807	1.13123	0.00747204	0.112078	-3.15743	down
10-Hydroxydecanoic acid	Lipids	488988	453916	441274	3.85569e+06	4.15934e+06	4.42223e+06	1.1352	0.00184023	0.111293	-3.16757	down
5,7-dihydroxy-2-(3-hydroxy-4-methoxyphenyl)-6,8-dimethoxy-3,4-dihydro-2H-1-benzopyran-4-one	Benzene and substituted derivatives	2131.88	2103.58	1891.53	19085.3	18848.8	17212.4	1.1352	0.00110501	0.111104	-3.17002	down
D-erythro-L-galacto-Nonulose	Others	173.8	173.8	173.8	1508.36	1548.85	1649.6	1.13606	0.000904678	0.110776	-3.17429	down
2-Picenecarboxylic acid	Benzene and substituted derivatives	672.04	929.69	933.74	8123.67	7772.1	7121.93	1.1302	0.000872639	0.110153	-3.18242	down
Ser-Leu-Ser-Gly-Leu	Amino acids and derivatives	73130.1	70307	65079	755253	614890	528516	1.13089	0.0133888	0.109823	-3.18675	down
TyrMe-Abu-OH	Amino acids and derivatives	1365.89	1634.44	1107.73	16355	10917.2	10295.4	1.12097	0.0278733	0.109351	-3.19296	down
Rhodamine 123	Benzene and substituted derivatives	1574.44	717.29	1836.1	9957.21	16741.2	11109.6	1.09059	0.0304296	0.109179	-3.19524	down
Trp-Gln-Gln-Asp-Glu	Amino acids and derivatives	3383.03	2411.98	601.47	19515.3	19128.4	20036.5	1.04296	0.000931393	0.109006	-3.19752	down
1-(9Z-hexadecenoyl)-glycero-3-phospho-(1'-sn-glycerol)	GP	1551.45	2145.18	863.34	14750.8	13000.3	14107	1.10608	7.7673e-05	0.108939	-3.19841	down
Picras-2-ene-1,16-dione, 11-(acetyloxy)-13-hydroxy-2,12-dimethoxy-, (11alpha,12beta)-	Terpenoids	544.55	507.28	575.96	7596.09	3602.3	3797.7	1.10891	0.075544	0.108548	-3.2036	down
Gly-Leu-Ala	Amino acids and derivatives	18514.8	22631.8	22481.8	213916	173080	204570	1.13259	0.00449959	0.107559	-3.2168	down
Lys-Tyr-Ile-Glu	Amino acids and derivatives	88.44	377.61	128.31	1769.82	1367.82	2402.33	1.05988	0.0240154	0.107286	-3.22047	down
3,4,5-Trihydroxy-6-(2-hydroxy-6-methoxyphenoxy)oxane-2-carboxylic acid	Organic acids	49375.7	51129.2	46379.4	388643	522775	458026	1.13253	0.00884414	0.107258	-3.22084	down
Trihexosylceramide (d18:1/12:0)	Lipids	352620	278702	333054	1.72078e+06	3.49953e+06	3.81115e+06	1.10491	0.0537743	0.10678	-3.22729	down
5-(4-Nitrobenzoyl)aminosalicylic acid	Benzene and substituted derivatives	144.3	1260.24	781.55	6654.8	7297.98	6579.32	1.01131	0.000203229	0.106472	-3.23146	down
Asp-Tyr-Ile-Glu	Amino acids and derivatives	804.35	792.21	409.29	5687.17	6635.91	6534.68	1.11432	0.000751781	0.106367	-3.23287	down
His-Ser-Lys-Lys	Amino acids and derivatives	15965.3	25687.2	20223.4	164289	148303	271537	1.11258	0.0453467	0.105929	-3.23884	down
Trichotomine	Benzene and substituted derivatives	33871.6	38339.3	23420.2	255648	329324	328559	1.12372	0.00652779	0.104683	-3.2559	down
Bis(glutathionyl)spermine disulfide	Amino acids and derivatives	1567.88	2223.51	645.63	12557.9	16442.6	14111.4	1.0837	0.00310357	0.102919	-3.28042	down
Icariin	Flavonoids	5896.58	3390.05	3266.69	36110.9	48509.1	37629.4	1.11758	0.00871528	0.102686	-3.28369	down
Adpribose	Nucleotides and derivatives	5087.05	4317.53	4576.9	51060.1	39320.5	45907.9	1.133	0.0066818	0.102587	-3.28508	down
Aandrostanediol glucuronide	Organic acids	765.84	875.35	486.62	7428.7	5499.67	8123.74	1.11759	0.0136458	0.101073	-3.30652	down
Magnoloside B	Phenolic acids	6835.24	6087.94	1249.92	38951.5	53377.5	48389.6	1.03975	0.00428285	0.100719	-3.31159	down
1-O-Palmitoyl-2-O-acetyl-sn-glycero-3-phosphorylcholine	GP	125665	146564	128966	1.52993e+06	1.27455e+06	1.18579e+06	1.13296	0.00717337	0.100543	-3.31412	down
Asp-Pro-Tyr	Amino acids and derivatives	268.14	133.29	92.97	1450.54	1891.25	1589.1	1.09767	0.0031222	0.100266	-3.3181	down
Multifloroside	Terpenoids	1040.96	1589.38	2177.55	14402.1	15579	17986.8	1.11615	0.00285819	0.100231	-3.3186	down
Met-Pro-Ala	Amino acids and derivatives	5804.77	8667.66	8194.42	73276.5	75272.1	77856.2	1.12959	7.24534e-06	0.100116	-3.32025	down
Aurasperone D	Others	4283.9	3189.35	5204.57	40531.6	45499.4	40622.8	1.12732	0.000649454	0.100098	-3.32051	down
N-Tris(hydroxymethyl)methyl-2-aminoethanesulfonic acid	Organic acids	39.26	235.76	212.66	1064.43	1846.93	1997.1	1.0222	0.0316792	0.099355	-3.33126	down
LPC(0:0/16:0)	Lipids	43307	44805.6	49782.8	287099	481471	621635	1.1133	0.0499234	0.0991907	-3.33365	down
Aloeresin A	Flavonoids	5568.24	4940.89	4900.14	51008.2	51756.6	53665.4	1.13559	0.000112406	0.0985057	-3.34365	down
N-Benzyl-N,alpha-dimethylphenethylamine	Benzene and substituted derivatives	354.82	233.27	170.35	2309.07	2725.32	2674.52	1.11735	0.000956946	0.0983849	-3.34542	down
2-(1H-benzimidazol-1-yl)acetohydrazide	Alcohol and amines	42.01	232.26	88.73	1022.09	1401.38	1279.18	1.05669	0.00310054	0.0980379	-3.35052	down
(3S,5R,6R,6'S)-6,7-Didehydro-5,6-dihydro-3,5,6'-trihydroxy-13,14,20-trinor-3'-oxo-beta,epsilon-caroten-19',11'-olide 3-acetate	Others	1378.72	1425.36	3313.05	17397.9	27107.2	18516.3	1.09817	0.0214393	0.0970644	-3.36491	down
3-[[3-[1,3-Dihydroxy-1-(4-hydroxy-3-methoxyphenyl)propan-2-yl]-4-hydroxy-5-methoxyphenyl]methyl]-4-[(3,4-dimethoxyphenyl)methyl]oxolan-2-one	Lignans and Coumarins	5190.19	5045.15	14776.1	91937.4	86187.2	81311.5	1.0922	6.27278e-05	0.096407	-3.37472	down
Toyocamycin	Nucleotides and derivatives	35760.4	35248.2	30761.5	369084	373382	314622	1.13414	0.00332332	0.096274	-3.37671	down
Cpa(18:2(9Z,12Z)/0:0)	GP	10557.2	13022.3	5311.08	80987.9	125740	93823.7	1.10199	0.018545	0.0961251	-3.37894	down
1-Myristoyl-3-docosapentaenoyl-sn-glycerol	GL	246.76	994.5	1460.69	9430.91	8095.18	10770.6	1.04624	0.00279197	0.0954863	-3.38856	down
6-{[2-(3,4-dihydroxyphenyl)-4-[2-(3,4-dihydroxyphenyl)-3,5,7-trihydroxy-3,4-dihydro-2H-1-benzopyran-8-yl]-3,5-dihydroxy-6-[3,4,5-trihydroxy-6-(hydroxymethyl)oxan-2-yl]-3,4-dihydro-2H-1-benzopyran-7-yl]oxy}-3,4,5-trihydroxyoxane-2-carboxylic acid	Organic acids	5422.47	2820.25	3082.97	39418.5	38412.5	41452.3	1.12011	8.25986e-06	0.0949478	-3.39672	down
Didymin	Flavonoids	1763.92	208.84	768.96	10349.4	9330.38	9343.18	1.03168	0.000172066	0.0944673	-3.40404	down
1-Palmitoylglycerol 3-phosphate	Lipids	522695	368687	187739	2.81372e+06	5.61749e+06	3.06372e+06	1.08539	0.059015	0.093878	-3.41307	down
His-Asp-Glu	Amino acids and derivatives	6932.56	6996.52	7386	77409.9	76905.6	73031.9	1.13608	0.000357413	0.0937555	-3.41495	down
Kaempferol-7-rhamnoside	Flavonoids	4847.12	10187	10390.5	89669.2	88972.8	93497.3	1.11266	6.54018e-06	0.093425	-3.42005	down
Ile-Cys-Phe-Arg	Amino acids and derivatives	350.5	667.42	155.36	4581.36	4886.1	3197.35	1.07254	0.0126805	0.0926409	-3.43221	down
(3beta,5alpha,6alpha,7beta,14alpha,22E,24R)-5,6-Epoxyergosta-8,22-diene-3,7,14-triol	Alcohol and amines	1185.75	792.31	324.22	7225.91	8808.4	8905.02	1.08538	0.00149559	0.0923152	-3.43729	down
5,7-dihydroxy-2-(4-methoxyphenyl)-8-(3-methylbut-2-en-1-yl)-3-{[3,4,5-trihydroxy-6-(hydroxymethyl)oxan-2-yl]oxy}-4H-chromen-4-one	Others	356.85	527.5	334.89	5486.47	5990.5	1740.73	1.06463	0.0960697	0.092243	-3.43842	down
Serine alanine	Amino acids and derivatives	1280.35	1165.25	1090.09	13844.9	11162.6	13438.6	1.13382	0.00495172	0.0919647	-3.44278	down
Guanosine diphosphate mannose	Nucleotides and derivatives	1221.87	790.11	822.99	9427.65	9444.74	12197.2	1.12618	0.00828798	0.0912457	-3.4541	down
Leu-Glu-Tyr-Asp	Amino acids and derivatives	2912.92	370.8	407.29	12113.7	12508.7	15997.9	1.02792	0.00199424	0.0908662	-3.46011	down
2-(6-{2,4-dihydroxy-3-[(1E)-3-methylbut-1-en-1-yl]benzoyl}-5-(2,4-dihydroxyphenyl)-5-hydroxy-3-methylcyclohex-2-en-1-yl)benzene-1,3-diol	Benzene and substituted derivatives	918.93	925.47	654.92	8385.65	2719.66	16427.4	1.01918	0.170701	0.0907764	-3.46154	down
Isostevioside	Others	4008.23	2706.92	3429	36728.5	30059.9	44970	1.12624	0.0152642	0.0907686	-3.46166	down
Plantagoside	Flavonoids	13848.8	8044.55	9675.96	109936	122078	118002	1.12642	0.000148823	0.0901935	-3.47083	down
LPI(18:2/0:0)	GP	77464.3	73344.4	73209.3	817222	830694	841623	1.13623	4.87218e-05	0.0899837	-3.47419	down
Phe-Lys-Val-Glu	Amino acids and derivatives	12211.4	42548.3	51834.7	437743	388340	362288	1.07121	0.000642147	0.0896979	-3.47878	down
(2S,3'S)-alpha-Amino-2-carboxy-5-oxo-1-pyrrolidinebutanoic acid	Organic acids	112.14	384.22	203.97	3056.4	2644.54	2182.25	1.09098	0.00659888	0.0888384	-3.49267	down
[(1S,2R,5S,6R,7S,8R,9R,12R)-12-acetyloxy-8-benzoyloxy-7-hydroxy-2,6,10,10-tetramethyl-11-oxatricyclo[7.2.1.01,6]dodecan-5-yl] benzoate	Benzene and substituted derivatives	1006.29	2000.86	1969.16	13120.6	21296.1	21606.1	1.1075	0.024333	0.0888265	-3.49287	down
LPC(0:0/18:3)	Lipids	45898.6	34771.1	34663.3	538474	359148	402617	1.12764	0.0178061	0.0887014	-3.4949	down
Asn-Ile-Arg-Asp	Amino acids and derivatives	1511.46	1648.23	776.54	10476.8	19294.1	14632.9	1.10418	0.0326131	0.0886462	-3.4958	down
Tinyatoxin	Terpenoids	5678.36	1180.82	6701.78	49225.9	48689.5	55920.8	1.0494	0.000152717	0.0881519	-3.50386	down
3,4,5-trihydroxy-6-{[3,5,6-trihydroxy-2-(4-hydroxy-3-methoxyphenyl)-4-oxo-3,4-dihydro-2H-1-benzopyran-7-yl]oxy}oxane-2-carboxylic acid	Organic acids	460.88	472.01	778.56	6391.84	7725.4	5300.75	1.12102	0.0123953	0.0881373	-3.5041	down
Doxazosin	Heterocyclic compounds	2824.41	5914.69	2409.52	43610.7	40311.8	42963.9	1.1095	1.44686e-05	0.087863	-3.5086	down
Isoleucylphenylalanyllysine	Amino acids and derivatives	4312.81	5932.28	4908.93	35669.4	87170.4	50420.8	1.10649	0.0749012	0.0874637	-3.51517	down
Asn-Thr-Asp-Arg	Amino acids and derivatives	1431.83	505.03	477.88	7155.07	13702.1	7266.17	1.0799	0.0555217	0.0858625	-3.54183	down
Arg-Tyr-Met	Amino acids and derivatives	6797.74	10269.3	8244.52	59181.2	161455	75475.8	1.0957	0.104372	0.0854795	-3.54828	down
Obamegine	Lignans and Coumarins	794.93	776.44	1371.87	18716.1	11132.1	4628.34	1.06157	0.122604	0.0853694	-3.55014	down
3-Phenylbutyric acid	Organic acids	1776.81	1544.22	2125.97	21292.1	20232.5	22609.5	1.1329	0.000693524	0.0849314	-3.55756	down
[3-(Decanoyloxy)-2-oxopropoxy]phosphonic acid	GP	771.96	107.03	324.21	4378.92	4420.06	5391.28	1.04881	0.00103312	0.0847906	-3.55995	down
Methyl-2-pyrrolidone-5-carboxylate	Others	143.94	80.72	91.15	1049.96	1265.83	1445.93	1.12232	0.00831465	0.0839536	-3.57426	down
N-(carboxylatomethyl)-D-alanine	Others	223.71	92.44	92.01	1354.72	1826.59	1708.74	1.1049	0.00527285	0.0834674	-3.58264	down
Ala-Lys	Amino acids and derivatives	325.51	122.48	243.24	3273.9	3244.31	1779.79	1.09447	0.0342248	0.0833008	-3.58553	down
5-[(E)-2-(4-{6-[2,4-dihydroxy-3-(3-methylbut-2-en-1-yl)benzoyl]-5-(2,4-dihydroxyphenyl)-3-methylcyclohex-2-en-1-yl}-3,5-dihydroxyphenyl)ethenyl]benzene-1,2,4-triol	Benzene and substituted derivatives	1983.22	1162.11	737.6	13998.8	15253.8	17484.5	1.10789	0.00221982	0.0830803	-3.58935	down
Niacinamide	Others	18540.7	17498.8	18300.8	210885	223302	220241	1.13616	0.000319311	0.0830348	-3.59014	down
Cys-His-Thr-Gly-Leu	Amino acids and derivatives	424.1	1055.97	1014.49	11188.8	10694.2	8195.19	1.10366	0.00767972	0.0829358	-3.59186	down
omega-Carboxy-N-acetyl-LTE4	Organic acids	12206.5	12312	10087.2	145723	130785	140933	1.13451	0.000913122	0.0828997	-3.59249	down
Phe-Asp-Glu-Phe-Leu	Amino acids and derivatives	530.63	362.11	907.27	10190.6	4831.94	6799.31	1.09687	0.0494717	0.0824864	-3.5997	down
Uridine-5'-diphosphate-glucose	Nucleotides and derivatives	16040.4	18067.3	14808.7	191823	199053	203563	1.13504	0.00014093	0.08229	-3.60314	down
2-pyrimidine methanol	Heterocyclic compounds	128.04	805.57	1040.15	8370.4	7361.77	8277.76	1.02889	7.70081e-05	0.082206	-3.60461	down
Withanolide B	Others	989.69	1558.09	2510.96	26404.7	16708.7	18445.8	1.10576	0.0222279	0.0821769	-3.60512	down
Ile-TyrMe-OH	Amino acids and derivatives	356.11	697.93	298.85	4273.25	5651.28	6653.57	1.10831	0.0155912	0.0816071	-3.61516	down
Halistanol sulfate	Organic acids	2519.55	2551.6	1847.51	21656.6	32757.8	30638.9	1.12638	0.0162957	0.081345	-3.6198	down
6-(4-{5,7-dihydroxy-4-oxo-6,8-bis[3,4,5-trihydroxy-6-(hydroxymethyl)oxan-2-yl]-3,4-dihydro-2H-1-benzopyran-2-yl}phenoxy)-3,4,5-trihydroxyoxane-2-carboxylic acid	Organic acids	660.62	699.71	597.53	6410.43	9073.1	8696.99	1.13119	0.0122985	0.0809685	-3.6265	down
Amisulpride	Benzene and substituted derivatives	3087.9	2250.78	2045.34	29289.5	31734	31292.1	1.13078	0.000118837	0.0799867	-3.6441	down
3,4,5-trihydroxy-6-{4-[5,6,7-trihydroxy-4-oxo-8-(3,4,5-trihydroxyoxan-2-yl)-4H-chromen-2-yl]phenoxy}oxane-2-carboxylic acid	Organic acids	518.42	2725.29	1458.58	19912.5	19069.7	20018.2	1.07114	0.000189772	0.0796992	-3.64929	down
LPI(18:3/0:0)	GP	491694	554168	519502	4.89927e+06	6.31646e+06	8.72177e+06	1.12608	0.0315953	0.0785135	-3.67092	down
6-Methoxypodophyllotoxin 7-glucoside	Lignans and Coumarins	3573.32	1154.06	3373.05	30333	36938	35961.7	1.09428	0.00162157	0.0784676	-3.67176	down
4S,5R-antillatoxin A	Benzene and substituted derivatives	769.54	435.65	153.68	5093.66	7650.39	4653.82	1.06762	0.0257543	0.0781055	-3.67843	down
(E)-hexadec-2-enoate	Lipids	3293.01	2962.22	3576.76	42129.1	40107.5	44166.1	1.13513	0.00071662	0.0777831	-3.6844	down
3,4,5-trihydroxy-6-[5-hydroxy-4-(6-hydroxy-3-oxo-2,3-dihydro-1-benzofuran-2-yl)-3-methoxy-2-(3-methylbut-2-en-1-yl)phenoxy]oxane-2-carboxylic acid	Organic acids	972.05	217.79	1281.28	10394.3	8931.41	12563.7	1.05502	0.00726051	0.0774902	-3.68984	down
Aceglutamide	Amino acids and derivatives	446.76	447.66	252.4	4611.55	5237.61	5000.86	1.12379	0.000532571	0.0772268	-3.69475	down
LysoPA(20:3(5Z,8Z,11Z)/0:0)	GP	55735.5	55449.6	105714	1.17673e+06	926731	706954	1.11418	0.0223938	0.0771767	-3.69569	down
Allodesmosine	Organic acids	985.83	771.86	420.04	8282.54	9821.96	10293.2	1.11435	0.00290689	0.0766869	-3.70488	down
Callicarpone	Terpenoids	16750.3	39569.3	32306	345408	438192	385752	1.11334	0.00365569	0.0757903	-3.72184	down
Iridodial glucoside tetraacetate	Heterocyclic compounds	1607.89	1186.81	1565.33	14331.5	18968.9	24280	1.12531	0.0250466	0.0757207	-3.72317	down
2-Aminobenzenesulfonate	Benzene and substituted derivatives	194.52	259.49	290.47	3650.29	2880.6	3320.44	1.13007	0.00479577	0.0755715	-3.72601	down
alpha-L-Fucp-(1->3)-[beta-D-Galp-(1->4)]-D-GlcpNAc	Others	5712.27	4051.55	6968.76	38178.6	136402	46853.9	1.0726	0.16173	0.0755644	-3.72615	down
UDP-L-arabinofuranose	Nucleotides and derivatives	2652.84	988.24	2257.45	24997.3	25593.7	29750.3	1.10744	0.00161506	0.0734184	-3.76771	down
3-(6-Amino-9h-purin-9-yl)propanoic acid	Organic acids	82.2	266.09	196.49	2073.51	2188.78	3174.35	1.09463	0.0203364	0.0732562	-3.77091	down
Picrotin	Heterocyclic compounds	2654.46	514.87	3580.43	31543.3	34456.2	27129	1.04853	0.00183278	0.0724779	-3.78631	down
beta-Funaltrexamine	Benzene and substituted derivatives	321.15	816.25	173.87	5900.11	5520.47	6687.59	1.08195	0.000575353	0.0724132	-3.7876	down
Asp-Ala-His-Asp	Amino acids and derivatives	6465.68	7371.22	5594.06	94643	89104.9	84720.2	1.13396	0.000875441	0.0723772	-3.78832	down
Maltitol	Others	2791.21	1316.19	1324.57	24339.5	26263.1	24526.6	1.11725	1.18362e-05	0.0723016	-3.78983	down
1-(9Z-heptadecenoyl)-glycero-3-phospho-(1'-sn-glycerol)	GP	145594	149613	216184	2.12577e+06	1.91811e+06	3.03039e+06	1.12497	0.0230892	0.072289	-3.79008	down
Ala-Asp-Thr-Arg	Amino acids and derivatives	756.24	934.71	815.64	11615.7	11724.5	11404.2	1.13507	1.34749e-06	0.0721438	-3.79298	down
Vulgaxanthin I	Amino acids and derivatives	141.44	48.17	93.15	1109.9	852.17	1958.05	1.08898	0.0673241	0.0721304	-3.79325	down
2-(2,5-Dihydroxy-4-methoxyphenyl)-5-hydroxy-7-methoxy-6-[3,4,5-trihydroxy-6-(hydroxymethyl)oxan-2-yl]chromen-4-one	Others	1174.29	197.09	1963.18	15433.3	15390.6	15562	1.031	0.00114584	0.0718875	-3.79812	down
Belladonnine	Benzene and substituted derivatives	4237.23	7125.27	7727.7	114079	112516	38988.9	1.08374	0.0798589	0.0718803	-3.79826	down
Asp-Arg-His-Lys	Amino acids and derivatives	6889.24	6982.02	7783.66	100893	94137.6	106996	1.13549	0.0014919	0.0716988	-3.80191	down
Asp-His-Phe-Asp	Amino acids and derivatives	147.81	192.9	261.12	3422.67	3128.46	1858.33	1.11607	0.0318589	0.0715658	-3.80459	down
Furfuryl mercaptan	Heterocyclic compounds	102.01	24.59	363.01	2135.11	2409.17	2335.51	1.01971	0.000115471	0.0711664	-3.81266	down
N-(1-Methyl-2-oxo-1,2,3,4-tetrahydroquinolin-6-yl)-1-(p-tolyl)methanesulfonamide	Alcohol and amines	3057.44	4375.94	2135.47	40393.7	49233.2	46826.7	1.12203	0.00249146	0.0701253	-3.83392	down
2-Hexadecanoylthio-1-ethylphosphorylcholine	Organic acids	8790.91	9389.86	6248.04	170995	82536.2	95132.2	1.11548	0.0593971	0.0700642	-3.83518	down
1-(9Z-octadecenoyl)-sn-glycero-3-phosphoserine	GP	3847.19	4103.69	3676.87	38287	64756.9	64456.3	1.12612	0.0273296	0.0694193	-3.84852	down
PC(18:3(6Z,9Z,12Z)/24:0)	GP	117.95	420.87	41.36	2148.99	2947.88	3308.64	1.0384	0.0104424	0.0690238	-3.85676	down
6-[3,7-dihydroxy-2-(4-hydroxy-3-methoxyphenyl)-3,4-dihydro-2H-chromen-4-yl]-8-[3,7-dihydroxy-2-(3-hydroxyphenyl)-3,4-dihydro-2H-chromen-4-yl]-2-(3-hydroxyphenyl)-3,4-dihydro-2H-chromene-3,5,7-triol	Benzene and substituted derivatives	387.45	407.55	242.74	5362.37	4769.46	4923.29	1.12764	0.000664411	0.0689294	-3.85874	down
Astromicin	Alcohol and amines	440.91	508.41	75.49	6664.98	4061.55	4396.68	1.04468	0.0263415	0.0677641	-3.88334	down
[6]-Gingerdiol 3,5-diacetate	Others	627.44	247.32	261.51	3926.58	6202.68	6648.52	1.1028	0.0231579	0.0677247	-3.88417	down
Ile-Tyr-Phe-Glu	Amino acids and derivatives	45474.9	8053.15	28878.1	428661	437326	366604	1.0707	0.000710789	0.066856	-3.9028	down
Pro-Ala-Asp-Lys-Thr	Amino acids and derivatives	9630.12	15205.6	11713	156262	233009	165730	1.12617	0.0186145	0.0658534	-3.9246	down
Photobarbatusin I	Others	5442.76	1625.62	4427.26	39237.8	38324.5	97087.4	1.07219	0.107022	0.0658211	-3.92531	down
Benzyl butyl phthalate	Benzene and substituted derivatives	1662.25	1050.17	4219.78	36435.3	36243.4	32771.7	1.09326	3.86505e-05	0.065739	-3.92711	down
Miserotoxin	Others	377.92	277.62	67.93	3391.65	4631.29	3104.23	1.06627	0.0150405	0.0650183	-3.94301	down
({2-[(10-{[2,2-dimethyl-7,10-bis(2-methylbut-3-en-2-yl)-8-oxo-2H,8H-pyrano[3,2-g]chromen-5-yl]oxy}-2,2-dimethyl-7-(2-methylbut-3-en-2-yl)-8-oxo-2H,8H-pyrano[3,2-g]chromen-5-yl)oxy]-2-methylbut-3-en-1-yl}oxy)sulfonic acid	Organic acids	4214.81	654.84	5837.32	34222.1	43469.3	87253.9	1.02007	0.086778	0.0649123	-3.94537	down
Leu-Leu-Ile-His-Glu	Amino acids and derivatives	1303.4	338.67	2503.3	21509.9	19922.3	22785.2	1.05903	7.21446e-05	0.0645522	-3.95339	down
Abietic acid	Terpenoids	23563.8	30554.3	23724.4	447251	367792	393053	1.13323	0.00357976	0.064434	-3.95603	down
UDP-D-galactose	Others	10760.8	31706.9	10325.4	242678	276792	302211	1.1001	0.00153777	0.06425	-3.96016	down
[3-(3-{[3,4-dihydroxy-5-(hydroxymethyl)oxolan-2-yl]oxy}-5,7-dihydroxy-4-oxo-3,4-dihydro-2H-1-benzopyran-2-yl)phenyl]oxidanesulfonic acid	Organic acids	979.77	639.5	242.57	10076.9	8615.94	10296.3	1.09206	0.00108339	0.0642254	-3.96071	down
Pyrrolidine	Alkaloids	966.39	986.97	657.24	13468.8	12321	15297.3	1.13014	0.0040702	0.063538	-3.97624	down
Val-Gln-Ile-Asp	Amino acids and derivatives	5434.4	5805.01	2569.32	69758.8	74074.9	73587.3	1.11718	5.13413e-06	0.0635115	-3.97684	down
Artemisinin	Terpenoids	1277.43	4301.7	1858.99	38587.7	42128.7	37109.6	1.10242	0.00011412	0.063128	-3.98558	down
Val-Arg-Ala-Glu	Amino acids and derivatives	17024.6	9233.38	10877.7	216215	199883	177691	1.12601	0.00257113	0.0625401	-3.99907	down
Ser-Ala-Lys	Amino acids and derivatives	709263	528417	658022	9.44679e+06	9.01287e+06	1.19788e+07	1.13193	0.009137	0.0622798	-4.00509	down
His-Glu-Tyr-Lys	Amino acids and derivatives	4979.35	5003.33	3851.86	72384.3	75175.4	74798.4	1.13415	1.43149e-05	0.0622174	-4.00654	down
(16,18-Dioxo-17-azapentacyclo[6.6.5.02,7.09,14.015,19]nonadeca-2,4,6,9,11,13-hexaen-17-yl)acetic acid	Lignans and Coumarins	255.43	292.79	1165.76	8393.44	10858.9	8439.52	1.08062	0.00429136	0.0618947	-4.01404	down
2-Methylpyridine	Alkaloids	3654.9	3504.35	2970.58	63431.2	48974.8	51451.2	1.13345	0.00740279	0.0618211	-4.01576	down
Arg-Ala-Tyr-Lys	Amino acids and derivatives	366.55	247.81	560.71	4807.53	9113.12	5154.2	1.10917	0.0490572	0.0616031	-4.02085	down
3,5-Diphenylcyclopentane-1,2,4-trione	Others	273.32	337.7	92.92	4134.24	3408.28	3944.65	1.09544	0.00162259	0.0612805	-4.02843	down
Glycerophospho-N-Palmitoyl Ethanolamine	GP	22559.5	5819.81	11415.2	238272	206321	209800	1.09804	0.000446229	0.0608114	-4.03952	down
Ser-His-His	Amino acids and derivatives	7691.58	5917.92	8444.72	125356	123303	114309	1.13295	0.000540789	0.060761	-4.04071	down
PS(20:3(5Z,8Z,11Z)/24:1(15Z))	GP	1036.54	328.45	975.09	13338.5	13053.5	12155.3	1.10093	3.69578e-05	0.0607067	-4.042	down
D-(+)-Cellobiose	Others	3420.57	4038.07	678.77	38339.3	49299.8	46997	1.06353	0.00343995	0.06044	-4.04835	down
His-lys	Amino acids and derivatives	438.44	54.75	322.38	4266.07	4796.32	4601.57	1.05014	4.72203e-05	0.0596877	-4.06642	down
6'''-Feruloylspinosin	Flavonoids	874.11	866.62	1763.2	18557.2	21334.8	19465.9	1.1211	0.000644529	0.0590305	-4.0824	down
1-(9Z,12Z-octadecadienoyl)-glycero-3-phosphate	GP	201885	338393	416215	1.12467e+07	2.71996e+06	2.23912e+06	1.0459	0.224404	0.0590218	-4.08261	down
Gln-His-His	Amino acids and derivatives	3418.32	3828.13	1891.74	48411.6	52831.4	55275.9	1.12311	0.000783243	0.0583839	-4.09828	down
(2S)-Ompt	GP	961.9	1446.81	705.3	13790.3	27217.4	12440.2	1.10759	0.070447	0.0582625	-4.10129	down
Levisoprenaline	Phenolic acids	285.09	341.16	315.86	6516.78	5580.99	4268.17	1.13134	0.0156656	0.0575653	-4.11866	down
3,4,5-trihydroxy-6-{[(2E)-3-(4-hydroxy-3-methoxyphenyl)prop-2-enoyl]oxy}oxane-2-carboxylic acid	Organic acids	500.99	162.57	588.51	6162.34	7346.06	8364.86	1.0953	0.00664713	0.057242	-4.12678	down
Podofilox	Lignans and Coumarins	2987.79	3221.27	650.57	40229	39059.4	40728.5	1.07628	1.66112e-05	0.0571555	-4.12896	down
1-Vaccenoyl-2-myristoleoyl-sn-glycero-3-phosphoethanolamine	GP	3438.73	5966.61	22145.8	176978	167955	207327	1.07238	0.00111455	0.057131	-4.12958	down
Ile-Asn-Val-Asp	Amino acids and derivatives	2486.3	1534.42	1088.06	29678.1	23963.2	36628.1	1.11765	0.0153047	0.0565948	-4.14319	down
(3b,6b,8a,12a)-8,12-Epoxy-7(11)-eremophilene-6,8,12-trimethoxy-3-ol	Heterocyclic compounds	3240.93	4739.72	6435.1	94218.8	74302.2	88595.1	1.12473	0.00451968	0.0560671	-4.1567	down
4H-1-Benzopyran-4-one, 5,7-dihydroxy-2-(4-hydroxyphenyl)-3,6,8-trimethoxy-	Flavonoids	5193.21	6499.34	3354.88	99199.3	91478.9	78583.9	1.12519	0.0042632	0.055884	-4.16142	down
LysoPE(0:0/20:1(11Z))	GP	507.61	807.55	520.8	12180.8	14035.4	6933.3	1.11764	0.0388452	0.0553842	-4.17438	down
Phe-Val-Ile-Glu	Amino acids and derivatives	1353.94	2134.65	3014.41	19027.2	40567.4	58814.2	1.09301	0.0830648	0.0549199	-4.18653	down
Codeine-6-glucuronide	Alkaloids	4285.65	2050.43	1246.2	44006.3	51684.4	46941.7	1.10595	0.000702586	0.0531596	-4.23353	down
Bryophyllin A	Others	2712	5570.32	5443.68	87875.6	79227	92999.1	1.12189	0.00153157	0.0527717	-4.24409	down
Rubrofusarin 6-[glucosyl-(1->3)-glucosyl-(1->6)-glucoside]	Benzene and substituted derivatives	445.22	1483.54	3216.62	29705.1	31930.2	37604.3	1.06997	0.00266169	0.051848	-4.26957	down
2-Heptacosanone	Others	2914.73	11249.1	8864.63	126886	170119	148586	1.09582	0.00612959	0.0516807	-4.27423	down
3,4,5-trihydroxy-6-({3-hydroxy-2-methyl-6-[(3,4,5,6-tetrahydroxyoxan-2-yl)methoxy]-5-[(3,4,5-trihydroxy-6-methyloxan-2-yl)oxy]oxan-4-yl}oxy)oxane-2-carboxylic acid	Organic acids	1494.69	802.69	826.02	19682	19435.9	21328.5	1.12608	0.000240958	0.0516722	-4.27447	down
Alpha-Linolenoyl ethanolamide	Lipids	1019.15	1436.59	1855.77	27448.9	25905.7	30367.1	1.12828	0.00183431	0.0514981	-4.27934	down
2'Deoxy-thymidine-5'-diphospho-alpha-D-glucose	Nucleotides and derivatives	161.12	704.89	472.75	6573.87	8834.03	10706.9	1.08918	0.0188626	0.0512644	-4.2859	down
PC(18:2(9Z,12Z)/20:1(11Z))	GP	2431.11	676.07	188.49	19016.5	17331.8	28111	1.04097	0.0222746	0.0511279	-4.28974	down
2(3H)-Furanone, 3-(((2S,3R)-2,3-dihydro-2-(4-hydroxy-3-methoxyphenyl)-3-(hydroxymethyl)-7-methoxy-5-benzofuranyl)methyl)-4-((3,4-dimethoxyphenyl)methyl)dihydro-, (3R,4R)-	Lignans and Coumarins	1664.55	2289.05	2333.31	41497.1	39850.7	42125.3	1.13326	8.85274e-05	0.0509172	-4.2957	down
Thr-Phe-Val-Arg	Amino acids and derivatives	1086.76	1079.41	3536.31	36641.2	36560.7	39225.3	1.10224	7.9807e-06	0.0507216	-4.30126	down
Asp-Glu-His	Amino acids and derivatives	462.36	818.59	305.3	10263.5	11136.7	10141.8	1.11688	0.000121975	0.0502901	-4.31358	down
6-[[2-(2,4-dihydroxyphenyl)-3-[(2Z)-3,7-dimethylocta-2,6-dienyl]-5-hydroxy-6-(3-methylbut-2-enyl)-4-oxo-2,3-dihydrochromen-7-yl]oxy]-3,4,5-trihydroxyoxane-2-carboxylic acid	Organic acids	702.37	575.54	745.12	10931.6	15982.3	13468.2	1.1317	0.0126742	0.0500972	-4.31913	down
Arg-Arg-His	Amino acids and derivatives	4638.88	7236.85	5832.35	134037	114456	107834	1.13121	0.00452228	0.0496961	-4.33072	down
Ala-Lys-Gly-Lys-Ser	Amino acids and derivatives	1326.29	2417.83	1187.64	37133.6	33860.2	28485.4	1.12314	0.00543635	0.0495758	-4.33422	down
1-O-Hexadecyl-sn-glycero-3-phosphocholine	GP	4065.53	2373.29	4256.46	92668.6	60156.9	63397.2	1.12342	0.0217264	0.0494642	-4.33747	down
4-Guanidinobutyric acid	Organic acids	2225.04	3058.72	1277.87	37684.5	55242.3	40814.9	1.11762	0.0152169	0.049062	-4.34925	down
Tyr-Asp-Ser	Amino acids and derivatives	5938.27	5814.54	7520.69	132703	140059	128172	1.13454	0.000565726	0.0480716	-4.37867	down
Spinosin	Flavonoids	2975.78	14054.2	10985.3	202588	189038	196746	1.08889	4.51665e-06	0.0476148	-4.39245	down
Sarmentoloside	Steroids	6244.1	9398.41	10036.6	170761	183857	189398	1.13083	0.00065203	0.0472029	-4.40498	down
Asp-Val-Ala-Arg	Amino acids and derivatives	498.2	1083.29	1022.46	17364	18406.4	19452.7	1.12165	0.000482596	0.0471533	-4.4065	down
Isorhamnetin 3-O-alpha-rhamnopyranosyl-(1-2)-beta-galactopyranoside	Flavonoids	2132.89	1451.59	7652.47	73327.9	81485.6	85320.2	1.0875	0.000251996	0.0467945	-4.41752	down
Methyl(9Z)-6'-oxo-6,5'-diapo-6-carotenoate	Terpenoids	950.73	2769.56	1503.58	37255.7	35921.9	38476.4	1.11494	6.36529e-06	0.0467862	-4.41777	down
Clematichinenoside A	Terpenoids	510.61	888.44	3803.62	59255.9	41977.2	10079.4	1.01395	0.132709	0.0467393	-4.41922	down
Avenacin A 1	Alkaloids	1679.58	3473.92	1759.51	50921.2	44338.8	53492.4	1.12301	0.00232659	0.0464733	-4.42745	down
1-Palmitoleoyl-2-(1-enyl-vaccenoyl)-sn-glycero-3-phosphoethanolamine	GP	6011.47	5040.06	3826.93	76706	126620	117986	1.12631	0.021837	0.0463054	-4.43267	down
Allantoic acid	Organic acids	148486	152760	71078.6	3.03418e+06	2.20507e+06	2.88629e+06	1.12002	0.00904633	0.0458216	-4.44783	down
3,4,5-trihydroxy-6-{[3-hydroxy-2-(4-hydroxyphenyl)-4-oxo-7-[(3,4,5-trihydroxy-6-methyloxan-2-yl)oxy]-4H-chromen-5-yl]oxy}oxane-2-carboxylic acid	Organic acids	298.49	319.05	419.51	8791.92	6680.23	7263.81	1.13233	0.00732976	0.0456128	-4.45442	down
Gln-Gln-Gln	Amino acids and derivatives	258.31	1123.96	1718.34	21777.1	17986.6	28319.4	1.0715	0.017314	0.0455415	-4.45667	down
Cybutryne	Heterocyclic compounds	279.96	62.37	196.71	4817.04	3910.83	3133.87	1.09186	0.0149742	0.0454436	-4.45978	down
Val-Ser-Ser-Ser-Leu	Amino acids and derivatives	5935.03	11839.5	12571.4	186361	284949	199180	1.11907	0.0199986	0.0452593	-4.46564	down
Ser-Val-Arg-Glu	Amino acids and derivatives	259.45	188.69	57.06	4295.4	3046.1	3910.08	1.09192	0.00909302	0.0449004	-4.47713	down
2-amino-4-({1-[(carboxymethyl)-C-hydroxycarbonimidoyl]-2-{[1-hydroxy-1-(4-methoxyphenyl)-3-oxopentan-2-yl]sulfanyl}ethyl}-C-hydroxycarbonimidoyl)butanoic acid	Organic acids	441.25	1509.72	1183.64	22202.7	26220.7	21416.9	1.10566	0.00323453	0.0448825	-4.4777	down
o-Tyrosine	Amino acids and derivatives	222.1	251.13	136.62	4449.27	4304.25	4863.52	1.12819	0.00101089	0.0447858	-4.48081	down
CDP-dipalmitoyl-sn-glycerol	GP	2058.58	9930.61	11684.6	162906	216680	154202	1.07662	0.0115286	0.0443506	-4.4949	down
Taxezopidine B	Terpenoids	2556.07	3362.94	2784.15	77511.7	56963	61802.9	1.13292	0.00961479	0.0443411	-4.49521	down
Cysteylphenylalanyllysine	Amino acids and derivatives	24.25	176.33	45.21	2096.41	2097.59	1417.05	1.07336	0.0128063	0.0438046	-4.51277	down
NADH dianion	Nucleotides and derivatives	217.27	21.91	39.65	2129	2515.46	1770.69	1.06059	0.00706304	0.0434643	-4.52403	down
17-HDoHE	Lipids	1923.3	1359.87	2101.55	41589.1	41305.6	42513.6	1.13244	8.62122e-07	0.0429375	-4.54162	down
(E)-1-Cinnamoylpyrrolidine	Alkaloids	519.76	804.25	396.64	13783.7	13436.3	13288.4	1.12702	4.39649e-07	0.0424763	-4.5572	down
Methionylvaline	Amino acids and derivatives	40.21	318.31	58.48	2818.83	3917.37	3137.09	1.06905	0.00710199	0.0422352	-4.56541	down
N-(3-(methoxymethyl)phenyl)-4-methyl-4H-thieno[3,2-b]pyrrole-5-carboxamide	Benzene and substituted derivatives	687.93	510.33	563.69	14657.8	14059.3	13300.5	1.13452	0.00070929	0.0419335	-4.57575	down
Galegine	Alcohol and amines	264.74	364.22	283.51	6030.97	4977.26	10784.7	1.12202	0.0599596	0.0418699	-4.57794	down
O-Desaryl Ranolazine	Benzene and substituted derivatives	15353.5	23566.2	17247.6	445058	437305	459847	1.13266	4.20523e-05	0.0418469	-4.57874	down
Dihomo-gamma-linolenoylethanolamide	Alcohol and amines	5551.2	5961.66	2708.93	136793	108582	95756.4	1.12048	0.0117023	0.0416901	-4.58415	down
Lys-Glu-Thr-Glu	Amino acids and derivatives	382.11	165.37	466.99	8264.58	10195.9	5943.78	1.1102	0.0234666	0.0415694	-4.58834	down
Tyr-Arg-Lys-Asp	Amino acids and derivatives	319.42	205.85	1019.08	11445.4	13892.3	12669.4	1.09445	0.00132564	0.0406332	-4.6212	down
LysoPA(18:3(9Z,12Z,15Z)/0:0)	GP	3444.31	7841.09	10951.5	179290	178387	203278	1.11254	0.00112374	0.0396412	-4.65685	down
Thr-Lys-Trp	Amino acids and derivatives	1137.25	913.24	1867.28	33566	30854.1	35020.8	1.12683	0.000879517	0.039398	-4.66573	down
Asn-Gln-Val-Lys	Amino acids and derivatives	1230.2	2604.87	1786.06	50718.1	41703.5	50544.8	1.12571	0.00368449	0.0393178	-4.66867	down
2-(4-Hydroxyphenyl)-5,6,7,8-tetramethoxy-2,3-dihydro-4H-chromen-4-one	Benzene and substituted derivatives	278.44	45.3	307.73	7862.11	4409.19	3836.7	1.06279	0.0539989	0.0392023	-4.67292	down
Ile-Tyr-Val-Arg	Amino acids and derivatives	1837.96	1137.34	1756.22	41845	38550	40331.2	1.13138	0.000335484	0.0391922	-4.67329	down
His-Glu-Ile-Glu	Amino acids and derivatives	6113.86	7057.87	595.52	126659	131940	93433.1	1.03987	0.00968398	0.039108	-4.67639	down
3-Hydroxyomeprazole	Heterocyclic compounds	740.04	912.56	137.09	15979.7	15682.6	14175.9	1.07528	0.000317706	0.0390436	-4.67877	down
(±)12-HEPE	Lipids	5153.21	3378.6	4560.54	53931.9	85310.2	202202	1.09968	0.136038	0.0383441	-4.70485	down
Maleamic acid	Alcohol and amines	844.79	354.49	826.81	19342.2	16414.3	17421	1.11977	0.00189749	0.0381005	-4.71404	down
Pyrrolidine-1-carboximidamide	Alcohol and amines	3324.74	2096.35	1661.03	68719.9	63469	57577.3	1.12748	0.00229268	0.0373202	-4.7439	down
Capsianoside IV	Terpenoids	3630.14	3451.34	4944.17	101258	122737	104671	1.13302	0.00381829	0.0365892	-4.77244	down
Ala-Val-Ala-Ile-Gln	Amino acids and derivatives	42.6	530.59	88.9	4247.48	6656.98	7330.36	1.05519	0.0221276	0.0363091	-4.78352	down
Bruceantin	Others	2406.92	1584.7	76.17	38366.8	38907.9	35418.5	1.00023	4.00489e-05	0.0360961	-4.79201	down
Isopentenyladenine	Nucleotides and derivatives	54.05	199.37	68.59	2916.35	2593.74	3578.62	1.10608	0.00841118	0.0354297	-4.8189	down
Asn-Asn-Leu-Asn-Val	Amino acids and derivatives	2819.54	4579.98	4389.7	106755	117874	111755	1.13137	0.000646264	0.0350469	-4.83457	down
Leu-Arg-Val-Glu	Amino acids and derivatives	21911.8	20450.5	22535.4	627650	628278	607163	1.1362	0.000119617	0.0348333	-4.84339	down
6-{[6-(3,4-dihydroxy-6-methyl-5-oxooxan-2-yl)-5-hydroxy-2-(3-methoxyphenyl)-4-oxo-4H-chromen-7-yl]oxy}-3,4,5-trihydroxyoxane-2-carboxylic acid	Organic acids	436.29	3104.7	2722.04	58682.8	64640.9	57888.5	1.07365	0.000344713	0.0345619	-4.85468	down
Benzylfentanyl	Benzene and substituted derivatives	638.22	537.94	527.08	16870.6	15510.2	16939.5	1.13553	0.000808114	0.0345342	-4.85583	down
6-[4-[(E)-2-[4-[6-carboxy-5-(2,4-dihydroxyphenyl)-3-methylcyclohex-2-en-1-yl]-3,5-dihydroxyphenyl]ethenyl]-3-hydroxyphenoxy]-3,4,5-trihydroxyoxane-2-carboxylic acid	Organic acids	1897.63	5665.63	3592.1	98930	108234	116285	1.11723	0.00156024	0.0344888	-4.85773	down
Nifuradene	Others	537.29	705.89	314.82	15642.9	15698.2	14031.6	1.12532	0.000935442	0.0343379	-4.86406	down
2'-Norberbamunine	Alkaloids	1147.72	1498.07	1168.54	39048.6	40682.4	31837.4	1.13371	0.00560822	0.0341883	-4.87035	down
Thr-Ile-Asp-Phe-Glu	Amino acids and derivatives	3954.84	3273.62	3703.77	114146	93523.2	118045	1.13483	0.00519136	0.0335638	-4.89695	down
6-({2-[(10-{[2,2-dimethyl-7,10-bis(2-methylbut-3-en-2-yl)-8-oxo-2H,8H-pyrano[3,2-g]chromen-5-yl]oxy}-2,2-dimethyl-7-(2-methylbut-3-en-2-yl)-8-oxo-2H,8H-pyrano[3,2-g]chromen-5-yl)oxy]-2-methylbut-3-en-1-yl}oxy)-3,4,5-trihydroxyoxane-2-carboxylic acid	Lipids	3072.96	1238.46	979.33	45937.3	46900.3	65151.4	1.11253	0.0139731	0.0334881	-4.90021	down
(2E)-Decenoyl-ACP	Amino acids and derivatives	1912.35	7426.47	2269.4	128944	116264	103822	1.1049	0.0026883	0.0332585	-4.91013	down
[(2R,3R,4S,5S,6R)-2,4,5-trihydroxy-6-(hydroxymethyl)oxan-3-yl] 2-phenylacetate	Benzene and substituted derivatives	99.97	308.93	222.76	6138.3	6118.63	6979.11	1.11585	0.00141095	0.0328373	-4.92852	down
Tris(2-butoxyethyl) phosphate	Others	361.85	1161	941.1	32821.2	33274.8	10200.9	1.08482	0.0837612	0.0322942	-4.95258	down
Tyr-Ser-Phe-Val-Phe	Amino acids and derivatives	1365.62	168.94	571.8	23969.7	20760.7	20779.3	1.0814	0.00108255	0.0321534	-4.95888	down
Soyasaponin gamma-a	Terpenoids	3155.84	2291.96	3842.88	47253.2	165777	76637.1	1.10528	0.119787	0.0320736	-4.96247	down
Leu-His-Ile-Asp	Amino acids and derivatives	15220.2	5021	2269.57	245657	237750	232764	1.09036	1.87926e-06	0.0314321	-4.99162	down
Oroxylin A-7-o-beta-D-glucuronide	Organic acids	480.39	3044.98	7887.59	113694	128576	124220	1.05042	0.000192154	0.0311413	-5.00503	down
Pro-Pro-Asp-Gln-Gln	Amino acids and derivatives	1126.71	277.7	1491.2	30153.4	30724.5	32752.7	1.09395	8.89998e-05	0.0309259	-5.01504	down
3-p-Coumaroylquinic acid	Phenolic acids	1229.9	1768	3778.54	67551.7	69195.1	83381.5	1.11682	0.00420191	0.0307841	-5.02167	down
Val-Cys-Ala-Asp-Met	Amino acids and derivatives	1661.79	8731.36	2030.8	143299	130392	141504	1.09542	5.96253e-05	0.0299232	-5.06259	down
Asn-His-Val-Asp	Amino acids and derivatives	7285.9	289.18	171.86	80549.1	87288.1	92373.7	1.02124	8.61553e-05	0.0297718	-5.06991	down
S-Glutathionyl-L-cysteine	Amino acids and derivatives	593.71	238.22	948.51	19858.9	20081.4	20348.6	1.10969	7.00996e-07	0.0295318	-5.08159	down
Asn-Lys-Val-Lys	Amino acids and derivatives	4950.68	6834.65	3244.63	168028	190157	173942	1.12805	0.00116833	0.0282451	-5.14586	down
alpha-Hydroxymetoprolol	Phenolic acids	1172.56	1562	2141.58	52623.4	65789.2	55568.8	1.13025	0.00480124	0.0280268	-5.15705	down
Azukisaponin VI	Terpenoids	809.67	110.76	266.23	10077	14094.7	18208.7	1.08534	0.0271857	0.0280002	-5.15842	down
Deacetylvindoline	Alkaloids	888.46	131.72	440.27	14350	20408.5	17873.3	1.09007	0.00958016	0.0277484	-5.17145	down
Phylloporphyrin	Amino acids and derivatives	117.15	545.21	241.57	8899.41	12846.5	10943.1	1.10416	0.0106417	0.0276524	-5.17645	down
1-[(11Z)-octadecenoyl]-2-octadecanoyl-sn-glycero-3-phosphocholine	GP	1686.56	1065.17	3277.66	51697.3	77561.5	89558.5	1.11454	0.0235924	0.0275544	-5.18157	down
5-Hydroxy-7-[3,4,5-trihydroxy-6-(hydroxymethyl)oxan-2-yl]oxy-2-(3,4,5-trimethoxyphenyl)chromen-4-one	Others	639.65	232.49	2485.15	43334.9	36357.9	44005.6	1.0759	0.00206419	0.0271409	-5.20339	down
5-hydroxy-7-methoxy-2-phenyl-6,8-bis[3,4,5-trihydroxy-6-(hydroxymethyl)oxan-2-yl]-4H-chromen-4-one	Others	1543.16	1193.91	512.07	37831.5	41027.4	40927.9	1.11832	0.000305435	0.0271244	-5.20427	down
Phe-Gln-Asp-Arg	Amino acids and derivatives	644.34	3964.65	2187.55	103833	78035	71985	1.09313	0.0131236	0.0267735	-5.22305	down
(3R)-3-{[6-(4-methylphenyl)pyridin-3-yl]oxy}-1-azabicyclo[2.2.2]octane	Alkaloids	1945.29	458.2	1382.95	48358.4	46581.9	47506.9	1.10756	3.75854e-07	0.0265813	-5.23344	down
7-Hydroxyoctanoic acid	Organic acids	1052.42	416.84	440.73	23490.9	24475.6	24598.7	1.12205	5.18636e-06	0.026321	-5.24764	down
CL(8:0/11:0/18:2(9Z,11Z)/18:2(9Z,11Z))	GL	808.24	312.81	94.11	13367.5	16996.1	15981.7	1.08395	0.00395108	0.0262197	-5.25321	down
6-{[3-(2,4-dihydroxyphenyl)-5-hydroxy-4-oxo-3,4-dihydro-2H-1-benzopyran-7-yl]oxy}-3,4,5-trihydroxyoxane-2-carboxylic acid	Organic acids	317.28	256.94	771.33	19085.5	14348.9	18715.6	1.11749	0.00744002	0.0258015	-5.2764	down
Asn-Gln-His-Arg	Amino acids and derivatives	474.33	276.94	99.5	9431.86	12649.5	11196.4	1.10439	0.00673619	0.0255658	-5.28964	down
3,4,5-Trihydroxy-6-[4-(3-oxo-3-{2,3,4-trihydroxy-5-[hydroxy(3,4,5-trihydroxyoxan-2-yl)methyl]-6-oxo-3-[3,4,5-trihydroxy-6-(hydroxymethyl)oxan-2-yl]cyclohexa-1,4-dien-1-yl}propyl)phenoxy]oxane-2-carboxylic acid	Benzene and substituted derivatives	619.06	3497.95	2673.81	114364	100841	52887.7	1.08661	0.0426632	0.0253301	-5.303	down
(1-Methylpiperidin-4-yl)methanamine	Alcohol and amines	3361.76	7806.1	9768.07	238516	258007	337502	1.11812	0.0119997	0.0251023	-5.31604	down
Lythramine	Phenolic acids	1191.85	1631.83	3789.68	77687.5	101790	87521.6	1.11723	0.0059116	0.0247692	-5.33531	down
3-(1-Piperidinyl)-1-(4-propan-2-yloxyphenyl)-1-propanone	Others	17.32	127.08	172.18	5266.95	4228.58	3426.6	1.06937	0.0151512	0.0244991	-5.35113	down
Ser-Val-Thr-Lys	Amino acids and derivatives	501.97	865.83	236.6	12697.4	33616.2	19498.6	1.10229	0.0736731	0.0243784	-5.35825	down
Phe-Asn-Ile-Glu	Amino acids and derivatives	41.77	370.44	108.87	4171	6338.66	11135	1.07426	0.0754633	0.0240743	-5.37636	down
Calafatimine	Lignans and Coumarins	208.38	368.04	33.31	8026.45	9028.47	8754.1	1.07232	0.000481675	0.0236247	-5.40356	down
Leu-Tyr-Asp-Lys	Amino acids and derivatives	1184.11	148.91	11731.8	269815	189645	101961	1.00583	0.0628717	0.0232709	-5.42533	down
5-(6-Hydroxy-2,5,7,8-tetramethyl-chroman-2-YL)-2-methyl-pentanoic acid	Organic acids	2695.55	2496.55	3165.09	68141.8	147214	152194	1.12437	0.0480053	0.0227376	-5.45878	down
Arachidonoyl-1-thioglycerol	FA	2945.64	1186.1	786.61	67177.1	74692.1	75567.6	1.11466	0.000794969	0.0226197	-5.46628	down
p-Coumaroylputrescine	Alkaloids	321.44	526.31	790.28	21194	25419.4	26467.7	1.12544	0.00432455	0.0224138	-5.47947	down
GalNAc1-4GlcNAcSp	Others	2866.58	590.24	95.61	46754.3	53752.7	58136.3	1.04376	0.00254918	0.0223926	-5.48084	down
3,4,5-trihydroxy-6-({7-methoxy-4-oxo-6-[3,4,5-trihydroxy-6-(hydroxymethyl)oxan-2-yl]-2-(2,4,5-trihydroxyphenyl)-4H-chromen-5-yl}oxy)oxane-2-carboxylic acid	Organic acids	116.3	347.68	290.67	10455.9	12253.9	11593.2	1.11927	0.00189054	0.0219996	-5.50638	down
Lasiodine A	Phenolic acids	179.11	30.55	100.23	5839.29	3216.21	5077.2	1.09634	0.0271113	0.0219272	-5.51114	down
6-{3-[2,3-dioxo-3-(2,4,6-trihydroxyphenyl)propyl]-5-hydroxyphenoxy}-3,4,5-trihydroxyoxane-2-carboxylic acid	Organic acids	1755.39	4890.87	2298.1	122315	136597	154117	1.12202	0.00427848	0.0216555	-5.52912	down
(1R,5R,9S,13S)-13-[(2S,3R,4S,5S,6R)-4,5-dihydroxy-6-(hydroxymethyl)-3-[(2S,3R,4S,5S,6R)-3,4,5-trihydroxy-6-(hydroxymethyl)oxan-2-yl]oxyoxan-2-yl]oxy-5,9-dimethyl-14-methylidenetetracyclo[11.2.1.01,10.04,9]hexadecane-5-carboxylic acid	Organic acids	1806.33	2053.92	584.33	71040.9	65943.6	68718.6	1.11399	0.000166391	0.0216068	-5.53237	down
(2S)-2-azaniumyl-3-[4-(4-hydroxyphenoxy)phenyl]propanoate	Others	343.6	25.27	380.1	11761.3	11097.9	11943.3	1.05259	6.87274e-05	0.0215206	-5.53814	down
SureCN33428	Organic acids	2208.39	869.67	834.55	83367.8	51230.5	50242.9	1.11817	0.0308561	0.0211674	-5.56201	down
Uridine-5'-diphospho-N-acetylgalactosamine	Nucleotides and derivatives	1111.83	217.31	202.36	22957.4	25205.7	25395	1.09856	0.000268423	0.0208203	-5.58587	down
Leu-Glu-Phe-Glu	Amino acids and derivatives	304.53	379.4	279.48	15193.7	16596.1	16194.2	1.13502	0.000668215	0.0200777	-5.63826	down
Ala-Val-Val-Pro-Leu	Amino acids and derivatives	1214.86	2954.57	761.01	115768	56842.1	75713.4	1.10943	0.04274	0.0198549	-5.65436	down
Astrasieversianin XVI	Steroids	112.84	605.8	432.84	17205.7	23054.4	18675.2	1.10188	0.0078887	0.019538	-5.67757	down
Leu-Asp-Pro-Asp-Tyr	Amino acids and derivatives	849.71	263.53	945.48	34953.2	38486	32997.7	1.11407	0.00182424	0.0193422	-5.69211	down
Polyphyllin B	Terpenoids	272.11	124.33	55.87	5941.4	9392.46	8126.12	1.10724	0.0165284	0.0192801	-5.69675	down
(3-{8-[1-(2,4-dihydroxyphenyl)-2-hydroxy-3-(3-hydroxyphenyl)propyl]-3,5,7-trihydroxy-3,4-dihydro-2H-1-benzopyran-2-yl}phenyl)oxidanesulfonic acid	Organic acids	782.67	482.84	146.5	21564.8	26045	26036.1	1.10469	0.00340794	0.019173	-5.70478	down
D-Mannose 1-phosphate	Others	2898.1	2818	2471.61	111163	156974	161980	1.13387	0.012957	0.019036	-5.71513	down
Phenol	Phenolic acids	71.41	59.61	188.99	6358.5	5702.23	4774.37	1.11849	0.00655175	0.0190085	-5.71721	down
Stevioside	Terpenoids	190.01	1995.81	1300.12	89948.4	47827.1	47904.8	1.07279	0.0492447	0.0187739	-5.73513	down
Medicarpin 3-O-glucoside-6'-malonate	Flavonoids	983.32	879.32	1303.84	62233.8	56457.1	53250.4	1.13418	0.00213169	0.018416	-5.76289	down
3-Methoxyanthranilate	Phenolic acids	71	5593.71	91.09	78460.9	128424	113777	1.01828	0.0181373	0.0179498	-5.79989	down
Deacetoxy(7)-7-oxokhivorinic acid	Organic acids	318.31	318.31	318.31	16941.5	17918.2	18524.8	1.13628	0.000695727	0.0178878	-5.80488	down
Dihydroethidium	Heterocyclic compounds	966.53	980.89	958.7	54054.4	56525.3	52313.5	1.13629	0.000524409	0.0178406	-5.80869	down
NCGC00381332-01_C28H38N2O7_Spiro[2H-furo[2,3-e]isoindole-2,1'(2'H)-naphthalene]-7(3H)-acetic acid, alpha-(3-amino-3-oxopropyl)-3',4',4'a,5',6,6',7',8,8',8'a-decahydro-4,6'-dihydroxy-2',5',5',8'a-tetramethyl-6-oxo-	Organic acids	1270.13	789.53	89.2	42839.2	39098.9	39126.6	1.06803	0.000461649	0.0177497	-5.81606	down
6-(2-Hydroxyethyl)-5,6-dihydrosanguinarine	Alkaloids	1366.15	59.05	94.08	29052.4	28650.3	29335.5	1.05825	1.81517e-05	0.0174553	-5.84019	down
LPI(18:1/0:0)	GP	12937.4	11083.7	31995.1	1.1857e+06	1.00578e+06	1.06931e+06	1.12219	0.00211726	0.0171787	-5.86324	down
CL(8:0/10:0/10:0/10:0)	GL	11.06	33.14	125.5	5423.38	1628.59	3000.17	1.07128	0.097022	0.016882	-5.88837	down
3-Methylbutyl glucosinolate	Others	394.28	735.38	128.18	26717.9	23712.9	24842.3	1.10564	0.000857039	0.0167104	-5.90311	down
Isopropyl-methyl-prop-2-ynyl-amine	Alcohol and amines	2185.28	1878.29	1262.4	128634	102706	89460.7	1.13135	0.0117226	0.0166022	-5.91249	down
Met-Tyr-Tyr	Amino acids and derivatives	2164.44	607.33	909.74	76238.1	75068.6	79186.2	1.11945	4.25059e-05	0.0159723	-5.96828	down
Lys-Met-His	Amino acids and derivatives	104.68	272.83	2256.2	17304.4	72819.6	78068.8	1.04197	0.104726	0.0156589	-5.99688	down
Val-Asn-Phe-Asp	Amino acids and derivatives	976.74	888.8	751.19	66029.5	56335.7	66197.8	1.13535	0.0027452	0.0138772	-6.17114	down
Asn-Tyr-Arg-Asp	Amino acids and derivatives	1071.5	2133.27	2852.77	137919	150820	148952	1.12626	0.000655947	0.0138398	-6.17503	down
Manidipine	Benzene and substituted derivatives	774.5	723.36	1480.92	72859.5	72285.5	74149.4	1.1302	3.31794e-06	0.0135835	-6.202	down
His-Val-Arg-Asp	Amino acids and derivatives	262.91	188.23	971.58	40633.6	33629.5	31499.6	1.1095	0.00590936	0.013452	-6.21603	down
[10]-Dehydrogingerdione	Others	906.02	478.79	515.68	44652.2	57488	42417.2	1.13053	0.00956402	0.013147	-6.24913	down
Val-Phe-Lys-Asp	Amino acids and derivatives	1172.48	551.24	364.49	32033.8	85882.8	41048.6	1.11251	0.088162	0.0131363	-6.2503	down
LysoPA(18:3(6Z,9Z,12Z)/0:0)	GP	10979.4	7231.01	8943.86	1.22094e+06	825222	53159.9	1.00365	0.181559	0.0129348	-6.2726	down
7-hydroxy-2-(4-hydroxy-3-methoxyphenyl)-3,5-bis({[3,4,5-trihydroxy-6-(hydroxymethyl)oxan-2-yl]oxy})-1lambdachromen-1-ylium	Flavonoids	484.28	28.42	597.51	29559	30275.8	26398	1.05655	0.00145127	0.0128746	-6.27933	down
2-Benzylsuccinic acid	Organic acids	1337.55	383.41	713.43	56416.5	72445.5	62896.3	1.12147	0.00526605	0.0126951	-6.29959	down
Phe-Ala-Arg	Amino acids and derivatives	222.74	95.92	321.58	12075.6	22269.7	17105.8	1.11862	0.0288372	0.0124437	-6.32845	down
Usambarensine	Alkaloids	227.03	583.79	183.92	5438.19	57117.8	17462.6	1.06402	0.233627	0.0124314	-6.32987	down
Ibandronic Acid	Organic acids	93.72	228.58	65.54	5575.37	11834.4	14048.8	1.1121	0.0550492	0.0123286	-6.34185	down
Delphinine	Benzene and substituted derivatives	906.29	558.38	915.08	83439.4	84578.4	25163.8	1.11373	0.0834066	0.0123187	-6.343	down
Thiamine phosphoric acid ester	Organic acids	179.98	139.36	146.36	12281.5	12650.9	12928.6	1.13566	0.000213129	0.0123003	-6.34517	down
Pipecolic acid	Alkaloids	3661.47	2796.13	1464.88	220793	245579	208562	1.12796	0.00232135	0.0117382	-6.41265	down
Disperse Yellow 42	Benzene and substituted derivatives	46.22	124.11	194.29	9578.7	10695.1	11234.6	1.11736	0.00205796	0.0115722	-6.4332	down
6-[3,7-dihydroxy-2-(3-hydroxyphenyl)-3,4-dihydro-2H-1-benzopyran-4-yl]-8-[2-(3,4-dihydroxyphenyl)-3,7-dihydroxy-3,4-dihydro-2H-1-benzopyran-4-yl]-2-(4-hydroxy-3-methoxyphenyl)-3,4-dihydro-2H-1-benzopyran-3,5,7-triol	Benzene and substituted derivatives	205.73	30.52	81.61	13461.7	12312.3	2004.49	1.06508	0.128502	0.0114427	-6.44943	down
(1aalpha,2beta,3alpha,11calpha)-1a,2,3,11c-Tetrahydro-6,11-dimethylbenzo[6,7]phenanthro[3,4-b]oxirene-2,3-diol	Benzene and substituted derivatives	56.93	95.61	44.2	5733.77	6232.73	5525.13	1.13053	0.00125597	0.0112477	-6.47423	down
2''-p-Coumarylastragalin	Flavonoids	170.15	611.82	71.95	23561.2	27645.4	26005.1	1.10082	0.00183122	0.0110595	-6.49857	down
Azactam	Heterocyclic compounds	215.7	283.21	124	17183.6	18945.8	22518.8	1.12939	0.00648314	0.0106211	-6.55692	down
Phe-Val-Ser-Arg	Amino acids and derivatives	1403.14	2377.75	818.44	231574	174113	84931.8	1.11771	0.0628568	0.00937455	-6.73704	down
Salannin	Terpenoids	2010.25	1266.24	197.66	138496	143293	117399	1.09482	0.00349724	0.00870303	-6.84427	down
Lonchocarpic acid	Organic acids	385.41	4065.91	1922.85	246941	246942	240429	1.09669	3.01022e-06	0.00868045	-6.84801	down
N-Acetyl-leu-leu-tyr-amide	Alcohol and amines	39826.6	16623.5	62635.3	5.02209e+06	3.86309e+06	5.05015e+06	1.12168	0.00708279	0.00854558	-6.87061	down
6-[4-(5,7-dihydroxy-3-{[3,4,5-trihydroxy-6-(hydroxymethyl)oxan-2-yl]oxy}-5H-chromen-2-yl)-2-hydroxyphenoxy]-3,4,5-trihydroxyoxane-2-carboxylic acid	Organic acids	29.53	64.16	61.61	7375.54	7680.16	3376.69	1.12299	0.0480798	0.00842539	-6.89104	down
Taurocyamine	Organic acids	392.57	233.8	443.25	39488.7	45901.9	47711.7	1.13241	0.00318151	0.00803607	-6.95929	down
1-O-Octadecyl-SN-glycero-3-phosphocholine	GP	9048.78	1316.04	5506.6	687674	561468	753291	1.10789	0.00707745	0.00792607	-6.97918	down
4'-Hydroxyflavone	Flavonoids	1702.24	1174.11	2694.78	266719	236677	223175	1.13081	0.00282727	0.00766771	-7.02699	down
Iminodiacetic acid	Organic acids	145.23	75.18	31.46	10129.5	11352.2	12192.4	1.11923	0.00280708	0.00747965	-7.06281	down
Thr-Ser-Lys	Amino acids and derivatives	285.7	472.35	466.34	86511.6	55172.3	22702.1	1.11871	0.0981239	0.00744826	-7.06888	down
(2S,3S,4S,5R,6R)-6-[[(3S,6aR,6bS,8aS,12aS,14bR)-4,4,6a,6b,11,11,14b-heptamethyl-8a-[(2S,3R,4S,5S,6R)-3,4,5-trihydroxy-6-(hydroxymethyl)oxan-2-yl]oxycarbonyl-1,2,3,4a,5,6,7,8,9,10,12,12a,14,14a-tetradecahydropicen-3-yl]oxy]-4-hydroxy-5-[(2S,3R,4S,5R,6R)-3,4,5-trihydroxy-6-(hydroxymethyl)oxan-2-yl]oxy-3-[(2S,3R,4R,5R,6S)-3,4,5-trihydroxy-6-methyloxan-2-yl]oxyoxane-2-carboxylic acid	FA	630.25	53.72	183.98	43605.9	33573.9	42014.8	1.09827	0.00604476	0.00728179	-7.10149	down
Taxumairol U	Terpenoids	725.85	1123.36	674.42	112848	125095	113820	1.13389	0.00112335	0.00717424	-7.12296	down
Lys-Tyr-Thr-Ser-Ser	Amino acids and derivatives	403.75	210.09	430.65	51638	60292.7	48684.1	1.13145	0.00424862	0.00650308	-7.26466	down
[(1aS,1bS,5S,5aS,6S)-6-hydroxy-6-(hydroxymethyl)-2-[[(2R,3R,4S,5S,6R)-3,4,5-trihydroxy-6-(hydroxymethyl)oxan-2-yl]oxymethyl]-1b,5,5a,6a-tetrahydro-1aH-oxireno[3,4]cyclopenta[1,3-d]pyran-5-yl] 3-methylbutanoate	Terpenoids	89.77	402.56	297.28	50296.8	41870.3	42788.1	1.11953	0.00351074	0.00585091	-7.41712	down
Mycothiol	Others	121.5	10.46	24.65	7936.43	9638.46	9243.09	1.10116	0.0032145	0.00583974	-7.41988	down
Ala-Thr-Tyr-Lys	Amino acids and derivatives	983.83	330.06	1617.89	182591	158704	164833	1.1192	0.00177516	0.00579256	-7.43158	down
3',4',6-TRIMETHOXYISOFLAVONE-7-O-beta-D-GLUCOPYRANOSIDE	Flavonoids	811.53	621.21	307.48	121226	96929.1	100648	1.12929	0.00505871	0.0054586	-7.51725	down
Mebeverine	Benzene and substituted derivatives	27.93	221.4	112.44	23354.4	25920.4	20800.2	1.10968	0.0039788	0.00516261	-7.59768	down
CID 21603987	Others	712.99	1802.28	746.78	205970	214961	216374	1.12919	0.000203053	0.0051185	-7.61006	down
cis-4,10-13,16-Docosatetraenoic Acid methyl ester	Others	130.78	542.67	46.75	58749.8	57542.9	56886.5	1.10525	2.84525e-05	0.0041587	-7.90965	down
Talinolol	Benzene and substituted derivatives	74.78	109.22	84.62	34815.9	38636.5	41412.5	1.13543	0.00249598	0.00233857	-8.74016	down
Choline Alfoscerate	Lipids	416.62	634.91	172.41	192934	190121	179586	1.12787	0.000465001	0.00217535	-8.84454	down

## Sheet: Table S7
Table S7 The details results for all 110 flavonoid metabolites.
Index	Formula	Compounds
Cmsp008121	C16H14O5	7-O-Methylnaringenin
pmp000001	C16H12O6	Hispidulin (5,7,4'-Trihydroxy-6-methoxyflavone)
mws0129	C16H12O5	Genkwanin (Apigenin 7-methyl ether)
pme3475	C15H12O5	Butin; 7,3',4'-Trihydroxyflavanone*
MWSHY0137	C15H12O5	Naringenin (5,7,4'-Trihydroxyflavanone)*
pmp000548	C16H12O6	Pratensein
HJAP011	C22H22O11	Chrysoeriol-8-C-glucoside (Scoparin)
Zjmp102003	C18H18O5	iso-ophiopogonanone B
Lmnp002584	C28H32O16	Hispidulin-8-C-(2''-O-glucosyl)glucoside
Xmgp006913	C20H20O5	2,4,2',4'-tetrahydroxy-3'-prenylchalcone
Lmsp011053	C18H18O6	7-Hydroxy-2',5,8-Trimethoxyflavanone*
Lmjp004941	C16H12O6	3,5,4'-Trihydroxy-7-methoxyflavone (Rhamnocitrin)
Lmsp008443	C17H16O7	3,3',5-Trihydroxy-4',7-dimethoxyflavanone
Lmtp002822	C25H26O13	Apigenin-6-C-arabinoside-8-C-xyloside*
Lmtp002642	C26H28O14	Apigenin-8-C-(2''-glucosyl)arabinoside
pmb3031	C20H20O9	Tricin-4'-O-glycerol
Zmlp007578	C17H12O8	3,3',4-O-Trimethylellagic acid
pmp000004	C17H14O7	4',5,7-Trihydroxy-3',6-dimethoxyflavone (Jaceosidin)
mws1292	C26H28O14	Isoschaftoside*
Lmzp003012	C18H18O6	3-Hydroxy-4',5,7-Trimethoxyflavanone*
mws0058	C16H12O6	Diosmetin (5,7,3'-Trihydroxy-4'-methoxyflavone)
pme1662	C16H14O5	5,4'-Dihydroxy-7-methoxyflavanone (Sakuranetin)
pmb3032	C26H26O14	Tricin-7-O-(2''-Malonyl)rhamnoside
pmb0746	C27H26O11	Tricin-4'-O-(guaiacylglycerol)ether
pmp000804	C19H20O4	Isobavachalcone D
Lmgp008453	C20H18O6	Albanin A
mws1564	C17H16O5	Farrerol (6,8-Dimethyl-5,7,4'-trihydroxyflavanone)
pmp001110	C25H26O13	Apigenin-6-C-xyloside-8-C-arabinoside*
pmb3053	C27H24O11	Tricin-4'-O-eudesmic acid
pma6218	C21H22O9	O-MethylNaringenin-8-C-arabinoside
Lmgp003546	C23H24O12	4',5'-Dihydroxy-6,8-dimethoxyisoflavone-7-O-galactoside*
MWSslk146	C27H30O15	4'-O-Glucosylvitexin
pme1611	C21H22O10	Isohemiphloin
pmp000235	C27H26O11	Salcolin B*
mws1033	C16H14O6	Homoeriodictyol
MWSHY0018	C21H22O8	Nobiletin (5,6,7,8,3',4'-Hexamethoxyflavone)
Lmfn004093	C21H24O10	Phloretin-4'-O-glucoside (Trilobatin)
pmp000413	C21H20O10	Genistein-8-C-glucoside
Lmzp004885	C17H14O7	Tricin (5,7,4'-Trihydroxy-3',5'-dimethoxyflavone)
pmp000234	C27H26O11	Salcolin A*
pmb0681	C20H18O9	Apigenin-8-C-Arabinoside
pmp000411	C26H28O14	Genistein-8-C-apiosyl(1→6)glucoside
Zmlp005013	C16H10O8	3,3'-O-Dimethylellagic Acid
mws0055	C20H20O7	Tangeretin (4',5,6,7,8-Pentamethoxyflavone)
Lmtp002474	C26H28O14	Apigenin-6-C-(2''-glucosyl)arabinoside
Lmtp002942	C25H26O13	Apigenin-6,8-di-C-arabinoside*
pmf0472	C26H28O14	Apiin
Zmhn003257	C16H12O6	5,7,2'-Trhiyroxy-8-methoxyflavone
Lmpp003930	C30H26O12	Apigenin-7-O-(6''-p-Coumaryl)glucoside
pme2960	C15H12O5	Naringenin chalcone; 2',4,4',6'-Tetrahydroxychalcone
Zmmp009258	C17H16O5	Naringenin-4',7-dimethyl ether
Lmmp007120	C33H30O16	Tricin-7-O-(2''-feruloyl)glucuronide
HJAP012	C20H18O10	Luteolin-8-C-arabinoside
pmb0745	C26H24O10	Tricin-4'-O-syringyl alcohol
mws0914	C15H12O5	3,5,7-Trihydroxyflavanone (Pinobanksin)
pmp000236	C26H28O14	Isovitexin-8-O-xyloside
pmb0672	C37H38O18	Isovitexin-7-O-(6''-feruloyl)glucoside
Lmsp004749	C29H34O17	Syringetin-3-O-rutinoside
Lmlp002990	C27H30O15	Isosaponarin(Isovitexin-4'-O-glucoside)
MWSHY0106	C15H10O8	Myricetin
pmp001076	C20H20O7	Isosinensetin
Hmgp003086	C29H34O16	Tricin-7-O-rutinoside*
pmb0744	C24H18O8	Tricin-4'-O-Benzoic Acid
pmc1990	C17H16O5	4'-Hydroxy-5,7-dimethoxyflavanone
Lmsp009245	C18H18O7	3',5-Dihydroxy-4',6,7-Trimethoxyflavanone
Zmhp003322	C36H36O17	Isovitexin-2''-O-(6'''-p-coumaroyl)glucoside
Lmgp004474	C27H30O14	Genistein-7-O-galactoside-rhamnose
Lmsp008681	C18H18O6	5-Hydroxy-7,8,4'-Trimethoxyflavanone*
pmp000120	C22H22O11	Diosmetin-6-C-glucoside
pmb0678	C37H38O18	Vitexin-7-O-(6''-feruloyl)glucoside
mws0046	C27H32O14	Naringenin-7-O-Neohesperidoside(Naringin)
pmb0703	C38H40O19	Chrysoeriol-6-C-glucoside-7-O-(6''-feruloyl)glucoside
Lmyn006227	C15H10O5	Galangin (3,5,7-Trihydroxyflavone)
HJAP111	C23H22O13	Myricetin-3-O-(4''-acetyl)rhamnoside
Lmmp005125	C16H14O4	Pinostrobin Chalcone
pmb0666	C38H40O19	Isovitexin-7-O-(6''-sinapoyl)glucoside
mws1661	C28H32O15	Diosmetin-7-O-rutinoside (Diosmin)
pmb3041	C23H22O14	Tricin-7-O-saccharic acid
Lmnp002845	C22H22O11	Hispidulin-8-C-glucoside
MWSHY0008	C21H20O10	Apigenin-6-C-glucoside (Isovitexin)*
MWSHY0181	C21H20O10	Apigenin-8-C-Glucoside (Vitexin)*
pmp000239	C26H26O16	Luteolin-6-C-(5''-glucuronyl)xyloside
pme0368	C27H30O14	Apigenin-7-O-rutinoside (Isorhoifolin)
Lmgp004283	C16H13O5+	5-Methoxyluteolinidin
HJAP026	C28H32O16	Chrysoeriol-6-C-glucoside-4'-O-glucoside
mws0040	C15H10O4	Chrysin
Lmgp004829	C23H24O12	5,7,4'-Trihydroxy-6,8-dimethoxyisoflavone-7-O-galactoside*
pmp000596	C27H30O17	Quercetin-3-O-(2''-O-galactosyl)glucoside
Lmgp004959	C29H34O16	Tricin-7-O-neohesperidoside*
MWSHY0116	C28H34O15	Hesperetin-7-O-rutinoside (Hesperidin)*
Hmcp001628	C29H34O18	Limocitrin-3,7-di-O-glucoside*
Hmcp001579	C29H34O18	Limocitrin-3-O-sophoroside*
Hmgp002564	C29H30O19	Tricin-7-O-glucuronyl(2→1)glucuronide
mws0041	C15H10O5	Baicalein
pmb0682	C38H40O19	Apigenin-8-C-glucoside-7-O-(6''-sinapoyl)glucoside
Hmgp002121	C31H28O13	Hispidulin-7-O-(6''-O-p-Coumaroyl)Glucoside
pmp000878	C22H22O10	Swertisin
Zmjp004875	C17H14O8	5,6,3',4'-Tetrahydroxy-3,7-dimethoxyflavone
Lmgp004539	C29H34O17	5,7,4'-Trihydroxy-6,8-dimethoxyisoflavone-7-O-galactoside-glucoside
pmb0716	C29H34O17	Tricin-4'-O-glucoside-7-O-glucoside
MWSHY0080	C27H30O15	Luteolin-7-O-neohesperidoside (Lonicerin)
Lmsp004670	C27H30O15	Kaempferol-3-O-glucoside-7-O-rhamnoside*
MWSslk254	C27H30O15	Kaempferol-3-O-glucorhamnoside*
MWSHY0049	C16H14O6	Hesperetin
pmb0566	C26H28O15	Luteolin-7-O-glucoside-5-O-arabinoside*
Lmpp003465	C21H20O13	Myricetin-3-O-β-D-glucoside
MWSHY0019	C28H34O15	Hesperetin-7-O-neohesperidoside(Neohesperidin)*
mws1660	C26H28O14	Schaftoside*
pmp000238	C26H28O15	Luteolin-6-C-arabinoside-7-O-glucoside*
Lmhp206353	C23H24O12	Tricin-4'-O-glucoside

## Sheet: Table S9
Table S9 Chemotaxis pathway in strain PSE14.
KEGG_geneID	Ko_id	Ko_name	Ko_defi	Ko_class
pdr:H681_00790	K03412	cheB	two-component system, chemotaxis family, protein-glutamate methylesterase/glutaminase	Environmental Information Processing; Signal transduction; Two-component system [PATH:ko02020] Cellular Processes; Cell motility; Bacterial chemotaxis [PATH:ko02030]
pdr:H681_00795	K03411	cheD	chemotaxis protein CheD	Cellular Processes; Cell motility; Bacterial chemotaxis [PATH:ko02030]
pdr:H681_00800	K00575	cheR	chemotaxis protein methyltransferase CheR	Environmental Information Processing; Signal transduction; Two-component system [PATH:ko02020] Cellular Processes; Cell motility; Bacterial chemotaxis [PATH:ko02030]
pdr:H681_00805	K03406	mcp	methyl-accepting chemotaxis protein	Environmental Information Processing; Signal transduction; Two-component system [PATH:ko02020] Cellular Processes; Cell motility; Bacterial chemotaxis [PATH:ko02030]
pdr:H681_00810	K03408	cheW	purine-binding chemotaxis protein CheW	Environmental Information Processing; Signal transduction; Two-component system [PATH:ko02020] Cellular Processes; Cell motility; Bacterial chemotaxis [PATH:ko02030]
pdr:H681_00815	K03407	cheA	two-component system, chemotaxis family, sensor kinase CheA	Environmental Information Processing; Signal transduction; Two-component system [PATH:ko02020] Cellular Processes; Cell motility; Bacterial chemotaxis [PATH:ko02030]
pdr:H681_00820	K03413	cheY	two-component system, chemotaxis family, chemotaxis protein CheY	Environmental Information Processing; Signal transduction; Two-component system [PATH:ko02020] Cellular Processes; Cell motility; Bacterial chemotaxis [PATH:ko02030]
pdr:H681_00825	K03406	mcp	methyl-accepting chemotaxis protein	Environmental Information Processing; Signal transduction; Two-component system [PATH:ko02020] Cellular Processes; Cell motility; Bacterial chemotaxis [PATH:ko02030]
pdr:H681_00910	K03406	mcp	methyl-accepting chemotaxis protein	Environmental Information Processing; Signal transduction; Two-component system [PATH:ko02020] Cellular Processes; Cell motility; Bacterial chemotaxis [PATH:ko02030]
pdr:H681_01950	K03406	mcp	methyl-accepting chemotaxis protein	Environmental Information Processing; Signal transduction; Two-component system [PATH:ko02020] Cellular Processes; Cell motility; Bacterial chemotaxis [PATH:ko02030]
pdr:H681_01955	K03406	mcp	methyl-accepting chemotaxis protein	Environmental Information Processing; Signal transduction; Two-component system [PATH:ko02020] Cellular Processes; Cell motility; Bacterial chemotaxis [PATH:ko02030]
pkc:PKB_5794	K03776	aer	aerotaxis receptor	Environmental Information Processing; Signal transduction; Two-component system [PATH:ko02020] Cellular Processes; Cell motility; Bacterial chemotaxis [PATH:ko02030]
pdr:H681_04985	K03406	mcp	methyl-accepting chemotaxis protein	Environmental Information Processing; Signal transduction; Two-component system [PATH:ko02020] Cellular Processes; Cell motility; Bacterial chemotaxis [PATH:ko02030]
pcq:PcP3B5_11200	K12368	dppA	dipeptide transport system substrate-binding protein	Environmental Information Processing; Membrane transport; ABC transporters [PATH:ko02010] Cellular Processes; Cell motility; Bacterial chemotaxis [PATH:ko02030]
pcq:PcP3B5_11220	K12368	dppA	dipeptide transport system substrate-binding protein	Environmental Information Processing; Membrane transport; ABC transporters [PATH:ko02010] Cellular Processes; Cell motility; Bacterial chemotaxis [PATH:ko02030]
pdr:H681_05205	K12368	dppA	dipeptide transport system substrate-binding protein	Environmental Information Processing; Membrane transport; ABC transporters [PATH:ko02010] Cellular Processes; Cell motility; Bacterial chemotaxis [PATH:ko02030]
pdr:H681_05210	K12368	dppA	dipeptide transport system substrate-binding protein	Environmental Information Processing; Membrane transport; ABC transporters [PATH:ko02010] Cellular Processes; Cell motility; Bacterial chemotaxis [PATH:ko02030]
pcq:PcP3B5_12570	K03406	mcp	methyl-accepting chemotaxis protein	Environmental Information Processing; Signal transduction; Two-component system [PATH:ko02020] Cellular Processes; Cell motility; Bacterial chemotaxis [PATH:ko02030]
pdr:H681_05810	K03406	mcp	methyl-accepting chemotaxis protein	Environmental Information Processing; Signal transduction; Two-component system [PATH:ko02020] Cellular Processes; Cell motility; Bacterial chemotaxis [PATH:ko02030]
pdr:H681_16305	K03415	cheV	two-component system, chemotaxis family, chemotaxis protein CheV	Environmental Information Processing; Signal transduction; Two-component system [PATH:ko02020] Cellular Processes; Cell motility; Bacterial chemotaxis [PATH:ko02030]
pdr:H681_15435	K03406	mcp	methyl-accepting chemotaxis protein	Environmental Information Processing; Signal transduction; Two-component system [PATH:ko02020] Cellular Processes; Cell motility; Bacterial chemotaxis [PATH:ko02030]
pkc:PKB_2161	K03776	aer	aerotaxis receptor	Environmental Information Processing; Signal transduction; Two-component system [PATH:ko02020] Cellular Processes; Cell motility; Bacterial chemotaxis [PATH:ko02030]
pdr:H681_13825	K03406	mcp	methyl-accepting chemotaxis protein	Environmental Information Processing; Signal transduction; Two-component system [PATH:ko02020] Cellular Processes; Cell motility; Bacterial chemotaxis [PATH:ko02030]
pdr:H681_13825	K03406	mcp	methyl-accepting chemotaxis protein	Environmental Information Processing; Signal transduction; Two-component system [PATH:ko02020] Cellular Processes; Cell motility; Bacterial chemotaxis [PATH:ko02030]
pcq:PcP3B5_39980	K03406	mcp	methyl-accepting chemotaxis protein	Environmental Information Processing; Signal transduction; Two-component system [PATH:ko02020] Cellular Processes; Cell motility; Bacterial chemotaxis [PATH:ko02030]
pdr:H681_09115	K03408	cheW	purine-binding chemotaxis protein CheW	Environmental Information Processing; Signal transduction; Two-component system [PATH:ko02020] Cellular Processes; Cell motility; Bacterial chemotaxis [PATH:ko02030]
pdr:H681_09110	K03408	cheW	purine-binding chemotaxis protein CheW	Environmental Information Processing; Signal transduction; Two-component system [PATH:ko02020] Cellular Processes; Cell motility; Bacterial chemotaxis [PATH:ko02030]
pdr:H681_09100	K02557	motB	chemotaxis protein MotB	Cellular Processes; Cell motility; Bacterial chemotaxis [PATH:ko02030] Cellular Processes; Cell motility; Flagellar assembly [PATH:ko02040]
pdr:H681_09095	K02556	motA	chemotaxis protein MotA	Environmental Information Processing; Signal transduction; Two-component system [PATH:ko02020] Cellular Processes; Cell motility; Bacterial chemotaxis [PATH:ko02030] Cellular Processes; Cell motility; Flagellar assembly [PATH:ko02040]
pdr:H681_09090	K03412	cheB	two-component system, chemotaxis family, protein-glutamate methylesterase/glutaminase	Environmental Information Processing; Signal transduction; Two-component system [PATH:ko02020] Cellular Processes; Cell motility; Bacterial chemotaxis [PATH:ko02030]
pdr:H681_09085	K03407	cheA	two-component system, chemotaxis family, sensor kinase CheA	Environmental Information Processing; Signal transduction; Two-component system [PATH:ko02020] Cellular Processes; Cell motility; Bacterial chemotaxis [PATH:ko02030]
pdr:H681_09080	K03414	cheZ	chemotaxis protein CheZ	Cellular Processes; Cell motility; Bacterial chemotaxis [PATH:ko02030]
pdr:H681_09075	K03413	cheY	two-component system, chemotaxis family, chemotaxis protein CheY	Environmental Information Processing; Signal transduction; Two-component system [PATH:ko02020] Cellular Processes; Cell motility; Bacterial chemotaxis [PATH:ko02030]
pdr:H681_08950	K02417	fliNY, fliN	flagellar motor switch protein FliN/FliY	Cellular Processes; Cell motility; Bacterial chemotaxis [PATH:ko02030] Cellular Processes; Cell motility; Flagellar assembly [PATH:ko02040]
pdr:H681_08945	K02416	fliM	flagellar motor switch protein FliM	Cellular Processes; Cell motility; Bacterial chemotaxis [PATH:ko02030] Cellular Processes; Cell motility; Flagellar assembly [PATH:ko02040]
pdr:H681_08880	K02410	fliG	flagellar motor switch protein FliG	Cellular Processes; Cell motility; Bacterial chemotaxis [PATH:ko02030] Cellular Processes; Cell motility; Flagellar assembly [PATH:ko02040]
pdr:H681_08765	K00575	cheR	chemotaxis protein methyltransferase CheR	Environmental Information Processing; Signal transduction; Two-component system [PATH:ko02020] Cellular Processes; Cell motility; Bacterial chemotaxis [PATH:ko02030]
pdr:H681_08760	K03415	cheV	two-component system, chemotaxis family, chemotaxis protein CheV	Environmental Information Processing; Signal transduction; Two-component system [PATH:ko02020] Cellular Processes; Cell motility; Bacterial chemotaxis [PATH:ko02030]
pkc:PKB_1108	K03406	mcp	methyl-accepting chemotaxis protein	Environmental Information Processing; Signal transduction; Two-component system [PATH:ko02020] Cellular Processes; Cell motility; Bacterial chemotaxis [PATH:ko02030]
pcq:PcP3B5_50440	K03406	mcp	methyl-accepting chemotaxis protein	Environmental Information Processing; Signal transduction; Two-component system [PATH:ko02020] Cellular Processes; Cell motility; Bacterial chemotaxis [PATH:ko02030]
pdr:H681_20165	K03406	mcp	methyl-accepting chemotaxis protein	Environmental Information Processing; Signal transduction; Two-component system [PATH:ko02020] Cellular Processes; Cell motility; Bacterial chemotaxis [PATH:ko02030]
pkc:PKB_0881	K03406	mcp	methyl-accepting chemotaxis protein	Environmental Information Processing; Signal transduction; Two-component system [PATH:ko02020] Cellular Processes; Cell motility; Bacterial chemotaxis [PATH:ko02030]
pdr:H681_22190	K02557	motB	chemotaxis protein MotB	Cellular Processes; Cell motility; Bacterial chemotaxis [PATH:ko02030] Cellular Processes; Cell motility; Flagellar assembly [PATH:ko02040]
pdr:H681_22195	K02556	motA	chemotaxis protein MotA	Environmental Information Processing; Signal transduction; Two-component system [PATH:ko02020] Cellular Processes; Cell motility; Bacterial chemotaxis [PATH:ko02030] Cellular Processes; Cell motility; Flagellar assembly [PATH:ko02040]

## Sheet: Table S10
Table S10 Flagellar pathway in strain PSE14.
KEGG_geneID	Ko_id	Ko_name	Ko_defi	Ko_class
pdr:H681_07155	K21218	motY	sodium-type flagellar protein MotY	Cellular Processes; Cell motility; Flagellar assembly [PATH:ko02040]
pdr:H681_09100	K02557	motB	chemotaxis protein MotB	Cellular Processes; Cell motility; Bacterial chemotaxis [PATH:ko02030] Cellular Processes; Cell motility; Flagellar assembly [PATH:ko02040]
pdr:H681_09095	K02556	motA	chemotaxis protein MotA	Environmental Information Processing; Signal transduction; Two-component system [PATH:ko02020] Cellular Processes; Cell motility; Bacterial chemotaxis [PATH:ko02030] Cellular Processes; Cell motility; Flagellar assembly [PATH:ko02040]
pdr:H681_09070	K02405	fliA	RNA polymerase sigma factor for flagellar operon FliA	Environmental Information Processing; Signal transduction; Two-component system [PATH:ko02020] Cellular Processes; Cellular community - prokaryotes; Biofilm formation - Pseudomonas aeruginosa [PATH:ko02025] Cellular Processes; Cellular community - prokaryotes; Biofilm formation - Escherichia coli [PATH:ko02026] Cellular Processes; Cell motility; Flagellar assembly [PATH:ko02040] Cellular Processe…
pdr:H681_09055	K02400	flhA	flagellar biosynthesis protein FlhA	Cellular Processes; Cell motility; Flagellar assembly [PATH:ko02040]
pdr:H681_08975	K02401	flhB	flagellar biosynthetic protein FlhB	Cellular Processes; Cell motility; Flagellar assembly [PATH:ko02040]
pdr:H681_08970	K02421	fliR	flagellar biosynthetic protein FliR	Cellular Processes; Cell motility; Flagellar assembly [PATH:ko02040]
pdr:H681_08965	K02420	fliQ	flagellar biosynthetic protein FliQ	Cellular Processes; Cell motility; Flagellar assembly [PATH:ko02040]
pdr:H681_08960	K02419	fliP	flagellar biosynthetic protein FliP	Cellular Processes; Cell motility; Flagellar assembly [PATH:ko02040]
pdr:H681_08955	K02418	fliOZ, fliO	flagellar protein FliO/FliZ	Cellular Processes; Cell motility; Flagellar assembly [PATH:ko02040]
pdr:H681_08950	K02417	fliNY, fliN	flagellar motor switch protein FliN/FliY	Cellular Processes; Cell motility; Bacterial chemotaxis [PATH:ko02030] Cellular Processes; Cell motility; Flagellar assembly [PATH:ko02040]
pdr:H681_08945	K02416	fliM	flagellar motor switch protein FliM	Cellular Processes; Cell motility; Bacterial chemotaxis [PATH:ko02030] Cellular Processes; Cell motility; Flagellar assembly [PATH:ko02040]
pdr:H681_08935	K02414	fliK	flagellar hook-length control protein FliK	Cellular Processes; Cell motility; Flagellar assembly [PATH:ko02040]
pdr:H681_08895	K02413	fliJ	flagellar FliJ protein	Cellular Processes; Cell motility; Flagellar assembly [PATH:ko02040]
pdr:H681_08890	K02412	fliI	flagellum-specific ATP synthase	Cellular Processes; Cell motility; Flagellar assembly [PATH:ko02040]
pdr:H681_08885	K02411	fliH	flagellar assembly protein FliH	Cellular Processes; Cell motility; Flagellar assembly [PATH:ko02040]
pdr:H681_08880	K02410	fliG	flagellar motor switch protein FliG	Cellular Processes; Cell motility; Bacterial chemotaxis [PATH:ko02030] Cellular Processes; Cell motility; Flagellar assembly [PATH:ko02040]
pdr:H681_08875	K02409	fliF	flagellar M-ring protein FliF	Cellular Processes; Cell motility; Flagellar assembly [PATH:ko02040]
pdr:H681_08870	K02408	fliE	flagellar hook-basal body complex protein FliE	Cellular Processes; Cell motility; Flagellar assembly [PATH:ko02040]
pdr:H681_08840	K02422	fliS	flagellar protein FliS	Cellular Processes; Cell motility; Flagellar assembly [PATH:ko02040]
pdr:H681_08835	K02407	fliD	flagellar hook-associated protein 2	Cellular Processes; Cell motility; Flagellar assembly [PATH:ko02040]
psr:PSTAA_1888	K02406	fliC	flagellin	Environmental Information Processing; Signal transduction; Two-component system [PATH:ko02020] Cellular Processes; Cell motility; Flagellar assembly [PATH:ko02040] Organismal Systems; Immune system; NOD-like receptor signaling pathway [PATH:ko04621] Organismal Systems; Environmental adaptation; Plant-pathogen interaction [PATH:ko04626] Human Diseases; Infectious diseases: Bacterial; Salmonella in…
pdr:H681_08820	K02397	flgL	flagellar hook-associated protein 3 FlgL	Cellular Processes; Cell motility; Flagellar assembly [PATH:ko02040]
pdr:H681_08815	K02396	flgK	flagellar hook-associated protein 1 FlgK	Cellular Processes; Cell motility; Flagellar assembly [PATH:ko02040]
pdr:H681_08805	K02394	flgI	flagellar P-ring protein precursor FlgI	Cellular Processes; Cell motility; Flagellar assembly [PATH:ko02040]
pdr:H681_08800	K02393	flgH	flagellar L-ring protein precursor FlgH	Cellular Processes; Cell motility; Flagellar assembly [PATH:ko02040]
pdr:H681_08795	K02392	flgG	flagellar basal-body rod protein FlgG	Cellular Processes; Cell motility; Flagellar assembly [PATH:ko02040]
pdr:H681_08790	K02391	flgF	flagellar basal-body rod protein FlgF	Cellular Processes; Cell motility; Flagellar assembly [PATH:ko02040]
pdr:H681_08785	K02390	flgE	flagellar hook protein FlgE	Cellular Processes; Cell motility; Flagellar assembly [PATH:ko02040]
pdr:H681_08780	K02389	flgD	flagellar basal-body rod modification protein FlgD	Cellular Processes; Cell motility; Flagellar assembly [PATH:ko02040]
pdr:H681_08775	K02388	flgC	flagellar basal-body rod protein FlgC	Cellular Processes; Cell motility; Flagellar assembly [PATH:ko02040]
pdr:H681_08770	K02387	flgB	flagellar basal-body rod protein FlgB	Cellular Processes; Cell motility; Flagellar assembly [PATH:ko02040]
pdr:H681_08755	K02386	flgA	flagella basal body P-ring formation protein FlgA	Cellular Processes; Cell motility; Flagellar assembly [PATH:ko02040]
pdr:H681_08750	K02398	flgM	negative regulator of flagellin synthesis FlgM	Environmental Information Processing; Signal transduction; Two-component system [PATH:ko02020] Cellular Processes; Cellular community - prokaryotes; Biofilm formation - Pseudomonas aeruginosa [PATH:ko02025] Cellular Processes; Cellular community - prokaryotes; Biofilm formation - Escherichia coli [PATH:ko02026] Cellular Processes; Cell motility; Flagellar assembly [PATH:ko02040]
pdr:H681_08745	K02399	flgN	flagella synthesis protein FlgN	Cellular Processes; Cell motility; Flagellar assembly [PATH:ko02040]
pdr:H681_22190	K02557	motB	chemotaxis protein MotB	Cellular Processes; Cell motility; Bacterial chemotaxis [PATH:ko02030] Cellular Processes; Cell motility; Flagellar assembly [PATH:ko02040]
pdr:H681_22195	K02556	motA	chemotaxis protein MotA	Environmental Information Processing; Signal transduction; Two-component system [PATH:ko02020] Cellular Processes; Cell motility; Bacterial chemotaxis [PATH:ko02030] Cellular Processes; Cell motility; Flagellar assembly [PATH:ko02040]

## Sheet: Table S11
Table S11 Enzymes involved in IAA production in PSE14.
Enzymes proposed in each step	Identity %	E_value	KEGG_gene ID	Ko_id
Aminotransferase	96.6	5.8e-271	pdr:H681_25000
Adenosylmethionine---8-amino-7-oxononanoate aminotransferase	97.2	4.1e-269	pdr:H681_01905	K00833
2,5-dioxopentanoate dehydrogenase	87.8	1.3e-255	pdr:H681_03700	K13877
Aldehyde dehydrogenase	98	4.6e-290	pdr:H681_04050	K00138
Aldehyde dehydrogenase	93.9	1.2e-279	pcq:PcP3B5_36430	K00138
4-(gamma-glutamylamino)butanal dehydrogenase	97.6	2.2e-276	pdr:H681_24640	K09472
Aldehyde dehydrogenase family protein	96.6	7.1e-269	pdr:H681_24925
Acetaldehyde/propanal dehydrogenase	94.4	4.5e-160	pkc:PKB_4238	K18366
Tryptophan 2-monooxygenase	97	0	pdr:H681_11755	K00466
Nitrilase family protein	88.7	1.1e-121	pre:PCA10_38970
Nitrile hydratase	91.5	2.1e-93	pdr:H681_18655
Putative acetyltransferase	83.6	1.6e-74	pdr:H681_08040	K03825
Pyruvate carboxylase subunit B	98.3	0	pdr:H681_24670	K01960
Pyruvate carboxylase subunit A	98.9	3.6e-265	pdr:H681_24675	K01959
